# Supplementary material for: Emotional Bias among Individuals at Risk for Seasonal Affective Disorder—An EEG Study during Remission in Summer
Source: Brain Sci. 2023 Dec 20;14(1):2. doi: 10.3390/brainsci14010002 (PMC10813094; doi:10.3390/brainsci14010002)
Supplement: Supplementary file 1 [file brainsci-14-00002-s001.zip]

Archive with 13 entries (9 files):
- S1-brainsci-2756414-supplementary.pdf
- S2-data/
- S2-data/DataMDPI/
- S2-data/DataMDPI/behavdatalearning.xlsx
- S2-data/DataMDPI/behavioraldatarecognition.xlsx
- S2-data/DataMDPI/demographics.xlsx
- S2-data/DataMDPI/RecognEEG.xlsx
- S2-data/__MACOSX/
- S2-data/__MACOSX/DataMDPI/
- S2-data/__MACOSX/DataMDPI/._behavdatalearning.xlsx
- S2-data/__MACOSX/DataMDPI/._behavioraldatarecognition.xlsx
- S2-data/__MACOSX/DataMDPI/._demographics.xlsx
- S2-data/__MACOSX/DataMDPI/._RecognEEG.xlsx
