# Supplementary material for: Emotional Bias among Individuals at Risk for Seasonal Affective Disorder—An EEG Study during Remission in Summer
Source: Brain Sci. 2023 Dec 20;14(1):2. doi: 10.3390/brainsci14010002 (PMC10813094; doi:10.3390/brainsci14010002)
Supplement: Supplementary file 1 [file brainsci-14-00002-s001.zip › S2-data/DataMDPI/behavdatalearning.xlsx]

## Sheet: behavdata
number	spring	summer	fall	winter	springlow	summerlow	falllow	winterlow	springmedium	summermedium	fallmedium	wintermedium	springhigh	summerhigh	fallhigh	winterhigh	springnegative	summernegative	fallnegative	winternegative	springneutral	summerneutral	fallneutral	winterneutral	springpositive	summerpositive	fallpositive	winterpositive	RTlow	RTmedium	RThigh	RTnegative	RTneutral	RTpositive	RTspring	RTsummer	RTfall	RTwinter
1	14	14	23	9	7	3	10	3	4	5	6	2	3	6	7	4	3	4	8	4	5	5	8	2	6	5	7	3	3.34002	3.40491	3.29734	3.32979	3.35627	3.34568	3.15576	3.01893	3.66769	3.31647
2	9	20	18	13	3	4	9	7	3	4	6	4	3	12	3	2	3	7	7	2	4	4	8	4	2	9	3	7	2.714	2.80194	3.22997	3.68725	2.73914	2.37209	2.23229	3.13482	3.14073	2.71803
3	7	25	17	11	1	7	8	7	2	8	4	3	4	10	5	1	3	8	6	2	2	7	5	6	2	10	6	3	2.49216	2.68593	3.41363	3.44161	3.10243	2.08638	4.49318	2.44582	3.37756	1.93062
4	14	13	29	4	5	2	14	2	3	7	5	2	6	4	10	0	2	2	15	0	8	3	8	1	4	8	6	3	3.57121	3.43919	3.89589	3.92841	3.67283	3.35359	3.04321	3.36894	4.29677	1.87853
5	3	31	20	6	2	9	8	4	1	9	6	1	0	13	6	1	0	6	11	2	3	10	7	0	0	15	2	4	3.17974	3.64675	2.9244	3.15215	3.71849	2.82648	4.55792	3.14233	2.65043	4.92032
6	14	18	24	4	3	5	13	2	4	7	5	1	7	6	6	1	5	5	8	1	3	5	12	0	6	8	4	3	1.76858	1.92076	2.15664	2.12212	1.95192	1.76688	2.5308	1.53624	1.92929	1.76916
7	23	11	16	10	10	4	5	4	5	3	6	3	8	4	5	3	16	1	1	1	7	3	8	2	0	7	7	7	1.98253	1.51227	1.91148	1.83332	1.87023	1.77614	1.72378	1.9962	1.79821	1.91599
8	10	22	10	18	5	7	3	8	3	5	4	5	2	10	3	5	4	6	2	7	4	6	4	6	2	10	4	5	3.69236	3.85916	4.95744	5.54	3.858	3.20281	5.36335	3.53071	4.07911	4.30993
9	4	25	17	14	2	7	8	6	2	9	3	3	0	9	6	5	2	7	6	4	0	7	7	6	2	11	4	4	4.49497	4.26935	4.17646	4.58384	5.00739	3.44057	5.2901	3.35202	5.77955	4.01996
10	14	18	17	11	6	5	9	3	4	6	3	4	4	7	5	4	5	6	5	3	6	5	7	2	3	7	5	6	2.27903	2.2737	2.72474	2.76471	2.35974	2.18291	2.5824	2.31403	2.37998	2.48179
11	10	15	21	14	4	5	10	4	3	3	5	6	3	7	6	4	5	3	5	6	3	5	8	4	2	7	8	4	3.14409	3.71738	3.01919	3.43177	3.25872	3.11977	3.39864	2.71859	3.1555	3.91877
12	16	18	12	14	8	5	3	7	3	7	3	4	5	6	6	3	4	7	6	2	8	5	1	6	4	6	5	6	1.76077	1.59274	1.8209	1.791	1.77727	1.63895	1.77914	1.86016	1.69971	1.54619
13	9	19	21	11	3	4	10	6	4	6	6	1	2	9	5	4	2	7	9	1	2	5	8	5	5	7	4	5	2.37358	2.61894	2.46813	2.28443	2.41883	2.69983	2.85659	2.57903	2.38467	2.15347
14	10	25	20	5	3	8	10	2	3	9	3	2	4	8	7	1	1	6	10	2	1	9	9	1	8	10	1	2	2.06809	2.02864	2.3289	2.20363	2.14984	2.08406	2.53689	1.75448	2.21755	3.00982
15	13	17	23	7	2	7	11	3	5	5	5	2	6	5	7	2	6	3	7	3	5	4	10	1	2	10	6	3	3.8214	4.69579	5.37967	5.86201	4.99774	3.04672	6.96281	3.12923	4.2803	4.73627
16	11	21	16	12	3	6	7	7	4	9	2	2	4	6	7	3	5	8	4	2	3	4	8	5	3	9	4	5	4.63462	3.81054	7.45612	8.3237	4.01829	3.90389	6.22426	4.84485	5.43287	5.28026
17	9	23	15	13	2	5	8	8	2	9	4	2	5	9	3	3	4	7	6	2	3	5	5	7	2	11	4	4	2.71261	2.44572	3.25565	3.21977	2.86253	2.4121	2.9962	2.71505	2.80606	2.89058
18	5	33	15	7	2	10	7	4	1	10	4	2	2	13	4	1	1	11	5	2	1	11	6	2	3	11	4	3	2.11294	1.92692	1.9709	2.09032	2.07779	1.88102	2.07506	1.73699	2.27781	2.70147
19	4	29	17	10	3	7	8	5	1	8	4	4	0	14	5	1	1	8	7	3	3	7	7	3	0	14	3	4	2.39607	2.29945	2.59903	2.97195	2.5183	1.87372	3.84032	2.22273	2.21518	2.87023
20	11	23	19	7	5	7	8	3	3	8	4	2	3	8	7	2	2	3	10	4	5	9	6	0	4	11	3	3	2.41825	2.43263	2.55113	2.53992	2.41432	2.4501	2.98304	2.41584	2.26615	2.36605
21	11	19	18	12	2	5	9	7	3	11	0	3	6	3	9	2	4	3	9	3	4	6	6	4	3	10	3	5	2.24102	2.20021	3.27997	3.14886	2.61013	2.02454	2.82078	1.90136	3.27788	2.36583
22	9	24	20	7	3	5	11	4	1	8	5	3	5	11	4	0	3	7	9	0	3	7	7	3	3	10	4	4	2.7209	2.09928	3.07717	3.05635	2.66096	2.31058	4.26045	2.01421	2.89486	2.17566
23	8	22	17	13	4	5	9	5	2	10	4	1	2	7	4	7	2	6	7	4	4	5	8	3	2	11	2	6	3.04809	2.64059	3.90949	3.69455	3.23516	2.77554	3.73795	2.85583	3.26806	3.45362
24	8	29	14	9	3	7	8	5	3	9	2	3	2	13	4	1	3	10	6	0	3	7	5	5	2	12	3	4	4.13952	4.54219	4.92793	5.32656	4.54866	3.75271	4.92114	4.04371	6.43899	2.68913
25	6	27	18	9	3	9	7	4	1	11	3	2	2	7	8	3	1	6	7	5	3	9	7	1	2	12	4	3	2.47354	2.54173	3.00979	2.85606	2.68344	2.49346	3.04634	2.36142	3.03409	2.62739
26	11	24	11	14	2	7	6	8	3	7	3	4	6	10	2	2	7	7	1	4	2	9	6	3	2	8	4	7	5.21348	5.26443	5.02099	5.2264	5.11907	5.14963	5.86379	3.92373	6.29978	5.8469
27	16	19	18	7	6	4	11	2	5	6	3	3	5	9	4	2	4	7	7	1	7	3	9	1	5	9	2	5	2.51415	3.01885	2.67752	2.88533	2.79229	2.47758	2.94669	2.13712	2.88959	3.27591
28	17	9	26	8	5	2	11	5	6	3	7	1	6	4	8	2	5	3	10	1	6	2	10	2	6	4	6	5	2.91855	3.29672	3.72962	3.99902	3.14451	2.80437	3.72851	3.27554	3.19053	2.74314
29	9	23	16	12	2	6	5	10	4	8	4	1	3	9	7	1	4	8	6	1	1	7	4	8	4	8	6	3	2.82799	2.55686	2.81531	3.34799	2.48758	2.45014	3.63206	2.41095	2.63637	2.8745
30	17	24	13	6	5	8	7	3	5	6	4	2	7	10	2	1	4	9	3	3	8	5	6	1	5	10	4	2	3.78697	3.52296	3.81782	3.83528	4.30188	3.06854	4.61122	3.11005	3.89707	3.27556
31	7	18	17	18	2	4	9	8	2	6	5	4	3	8	3	6	2	3	4	10	3	5	8	4	2	10	5	4	5.8518	4.88117	6.86445	5.6474	6.32328	5.76637	3.99515	5.77662	6.24968	6.48169
32	12	20	20	8	4	6	10	3	5	5	5	2	3	9	5	3	4	6	6	3	3	4	11	2	5	10	3	3	2.80128	2.45271	3.16365	3.09696	2.93918	2.46537	2.57878	2.26139	3.28206	3.44803
33	8	27	13	12	4	8	4	7	2	9	4	2	2	10	5	3	2	8	6	3	4	7	5	4	2	12	2	5	1.80493	1.6172	1.91359	1.85238	1.84368	1.67661	2.06513	1.74455	1.77888	1.7107
34	12	18	15	15	5	2	6	10	2	6	5	4	5	10	4	1	5	7	6	1	3	3	7	7	4	8	2	7	3.03118	3.40165	4.42999	4.24281	3.14453	3.45909	4.94226	2.94723	4.00891	2.91027
35	16	19	10	15	5	6	4	8	6	5	1	5	5	8	5	2	6	8	4	1	6	7	4	3	4	4	2	11	1.6557	1.77864	1.97505	1.92693	1.8228	1.65483	2.12972	1.69849	2.04438	1.4019
36	14	17	23	6	5	4	10	4	2	9	5	1	7	4	8	1	10	5	3	1	3	6	9	2	1	6	11	3	1.51166	1.34276	1.72158	1.8195	1.48144	1.32511	1.51443	1.69691	1.42199	1.54521
37	9	22	19	10	4	5	9	5	3	7	4	3	2	10	6	2	4	5	8	2	3	6	7	4	2	11	4	4	3.937	2.8616	4.60603	4.63024	3.94074	3.07283	4.29719	3.58123	4.10647	3.5834
38	9	26	13	12	6	3	7	7	1	9	3	4	2	14	3	1	7	8	3	1	1	7	5	7	1	11	5	4	2.7074	2.47146	3.23516	3.39118	2.97462	2.14588	2.69988	3.04414	2.97588	2.23793
39	11	22	14	13	3	7	7	6	3	8	4	2	5	7	3	5	3	7	6	3	5	6	4	5	3	9	4	5	2.12063	1.41901	1.59452	1.6776	1.88075	1.68089	1.65591	1.79404	1.69144	1.80184
40	11	18	13	18	4	5	6	8	3	7	3	4	4	6	4	6	6	4	4	5	5	5	5	5	0	9	4	8	2.55441	2.5781	2.6716	2.81259	2.70841	2.30494	2.82143	2.22885	2.68754	2.77323
41	15	23	12	10	5	5	4	9	4	8	4	1	6	10	4	0	6	9	3	1	4	6	5	5	5	8	4	4	2.22488	2.53313	2.79521	2.9646	2.58668	2.00374	2.86257	2.2582	2.68381	2.30568
42	10	23	19	8	3	6	10	4	1	8	6	2	6	9	3	2	2	6	7	4	4	7	8	1	4	10	4	3	3.74706	3.66554	5.31689	5.52501	3.87853	3.4423	5.84406	3.39862	4.06517	5.12339
43	9	22	24	5	2	5	13	3	4	9	3	1	3	8	8	1	3	5	11	0	3	6	10	1	3	11	3	4	2.38765	2.11598	2.4577	2.348	2.49397	2.16905	2.30178	2.04761	2.71296	1.83339
44	16	18	21	5	7	3	10	3	3	7	5	2	6	8	6	0	8	4	7	0	4	5	9	2	4	9	5	3	2.26246	2.00611	2.365	2.82464	2.08685	1.8112	2.75747	1.63618	2.46336	1.62783
45	10	19	22	9	4	3	10	6	4	7	4	2	2	9	8	1	2	6	10	1	5	4	7	4	3	9	5	4	1.57069	1.54321	1.55001	1.51278	1.63056	1.52412	1.67921	1.49255	1.55432	1.55723
46	13	17	20	10	5	5	8	5	3	5	7	2	5	7	5	3	4	6	5	4	4	6	9	1	5	5	6	5	4.72767	4.98828	5.22966	5.49687	4.57914	4.86224	5.54285	3.87986	5.34564	5.3203
47	19	13	18	10	7	6	8	2	7	5	2	3	5	2	8	5	6	2	9	2	8	2	7	3	5	9	2	5	2.64546	2.52904	2.89419	3.13971	2.53045	2.45045	3.15907	2.17072	2.69413	2.49869
48	20	16	11	13	6	5	6	6	7	5	1	4	7	6	4	3	6	5	4	4	7	3	6	4	7	8	1	5	1.56911	1.68874	1.79481	1.97263	1.55966	1.52482	1.61669	1.54861	1.62425	1.97817
49	8	24	15	13	2	6	7	8	3	7	5	2	3	11	3	3	3	9	6	1	1	6	5	8	4	9	4	4	2.40169	2.68999	4.17722	4.07689	2.51849	2.69916	3.84819	3.37306	2.69225	2.49157
50	15	18	15	12	7	6	8	2	5	7	1	4	3	5	6	6	5	4	4	6	5	7	6	2	5	7	5	4	1.67684	1.33003	1.51876	1.52959	1.63702	1.41668	1.66712	1.44929	1.60422	1.36631
51	10	24	18	8	6	8	4	5	3	7	5	2	1	9	9	1	3	6	9	1	4	9	4	3	3	9	5	4	1.8847	2.20268	2.51182	2.6433	2.01047	1.93323	2.40841	1.82958	2.35728	2.5756
52	5	26	10	19	0	9	5	9	5	5	2	5	0	12	3	5	0	10	4	5	0	10	4	6	5	6	2	8	1.49812	1.79032	1.79864	1.89658	1.71067	1.45794	1.9722	1.71753	1.80004	1.492
53	17	17	21	5	7	4	10	2	7	4	4	2	3	9	7	1	5	7	7	0	7	5	8	0	5	5	6	5	3.31923	3.39144	4.30878	4.26106	3.43933	3.3536	4.59082	3.03481	3.40913	3.789
54	5	22	18	15	2	6	6	9	2	9	3	3	1	7	9	3	0	7	7	5	3	5	6	6	2	10	5	4	3.21985	2.06583	3.97265	3.93175	2.66256	2.88925	3.65843	2.47605	4.05065	2.86345
55	7	23	16	14	2	7	4	10	4	6	5	2	1	10	7	2	1	8	9	1	3	5	5	7	3	10	2	6	3.26453	5.46992	3.74769	4.75051	4.05247	3.41512	4.64494	2.95203	5.95375	3.38253
56	8	17	12	23	2	4	3	14	5	4	4	4	1	9	5	5	2	2	9	6	2	6	2	10	4	9	1	7	7.49534	3.1831	4.96647	7.24254	5.63138	3.59996	9.88049	3.70804	4.63092	5.57319
57	15	16	19	10	3	3	10	7	4	6	4	3	8	7	5	0	5	3	9	2	4	5	7	4	6	8	3	4	3.74483	4.17657	4.29318	3.89155	4.08917	4.15588	3.88994	3.75683	4.16057	4.54873
58	6	20	26	8	3	3	13	4	1	9	5	2	2	8	8	2	1	4	13	1	2	3	11	4	3	13	2	3	1.54248	1.59718	1.56772	1.59756	1.52833	1.57444	1.30562	1.57397	1.64463	1.48872
59	0	23	17	20	0	5	4	14	0	9	4	4	0	9	9	2	0	5	9	5	0	7	4	9	0	11	4	6	2.51453	2.80478	3.85391	4.04139	2.47605	2.6803	NaN	2.39257	4.01597	2.96466
60	8	25	17	10	3	10	3	7	3	7	4	3	2	8	10	0	4	8	7	0	3	8	4	5	1	9	6	5	3.04419	3.0409	3.51191	3.65581	3.08968	2.89029	3.75619	2.81535	3.79015	2.70842
61	3	15	39	3	1	5	16	1	1	6	9	1	1	4	14	1	1	4	14	0	1	4	14	1	1	7	11	2	2.21829	1.96573	3.34797	2.1864	2.07812	3.25208	3.31492	2.77638	2.35491	2.65518
62	9	21	17	13	3	4	8	8	4	7	3	3	2	10	6	2	1	8	8	2	2	7	6	5	6	6	3	6	2.0389	1.88233	2.05249	2.29861	1.96384	1.7616	2.24767	1.69317	2.60943	1.52293
63	11	21	15	13	3	6	9	5	4	8	2	3	4	7	4	5	4	7	5	3	3	5	8	4	4	9	2	6	2.96959	2.84115	3.3591	3.66052	3.11224	2.47559	3.25643	2.6846	3.49773	3.00914
64	6	19	27	8	1	6	13	3	2	8	5	2	3	5	9	3	0	5	11	3	2	5	10	3	4	9	6	2	3.46442	2.81502	3.67893	3.5012	3.54481	3.03317	3.03943	3.38971	3.57465	2.74488
65	8	31	17	4	4	8	8	3	1	12	3	1	3	11	6	0	2	9	8	0	3	9	7	1	3	13	2	3	1.98587	1.93382	2.34036	2.32864	2.19694	1.77019	2.1007	1.91067	2.27497	2.66153
66	18	17	18	7	4	3	12	4	6	8	2	1	8	6	4	2	6	5	6	2	8	2	8	2	4	10	4	3	4.67933	3.93069	6.29253	7.07147	4.35414	3.75507	5.99364	3.77052	5.56787	4.01302
67	4	26	17	13	1	7	9	6	0	9	7	1	3	10	1	6	2	8	4	5	2	5	10	3	0	13	3	5	1.82038	1.90363	2.2393	2.5684	1.80871	1.62108	2.59035	1.87426	1.99349	2.00269
68	9	17	11	23	3	3	6	11	3	6	3	5	3	8	2	7	5	4	3	7	2	4	6	8	2	9	2	8	4.07287	4.90408	5.05292	6.06921	4.38552	3.57516	5.70307	4.43758	4.24128	4.55144
69	15	18	18	9	2	3	12	6	6	8	1	2	7	7	5	1	5	6	8	0	6	3	7	4	4	9	3	5	3.79294	3.89798	4.46297	4.41643	4.15143	3.61057	2.90051	4.24126	5.59309	2.47075
70	14	24	14	8	4	6	8	5	5	6	4	2	5	12	2	1	5	9	3	2	6	5	7	2	3	10	4	4	4.20847	3.88204	4.78765	4.63647	4.19422	4.12215	5.35876	3.92288	4.0904	4.01315
71	6	20	19	15	3	4	7	9	0	8	4	5	3	8	8	1	2	5	10	2	3	4	6	7	1	11	3	6	2.91579	2.28967	2.74691	2.52527	3.02157	2.50067	3.23968	2.26877	2.66454	3.03241
72	13	17	20	10	3	5	7	8	4	6	5	2	6	6	8	0	7	2	9	1	2	6	7	5	4	9	4	4	2.40351	2.54213	3.3296	3.22159	2.60566	2.46503	3.45893	2.26198	3.0317	2.10354
73	9	23	16	12	5	3	8	7	3	8	3	3	1	12	5	2	3	10	6	0	4	4	7	5	2	9	3	7	3.16328	3.27255	4.45569	4.30496	3.21136	3.40387	3.84735	3.35034	4.06671	3.39594
74	8	17	21	14	3	4	9	7	2	7	4	4	3	6	8	3	3	4	9	3	3	3	10	4	2	10	2	7	1.49677	1.44318	1.43717	1.37317	1.60568	1.40474	1.75174	1.25323	1.52248	1.45803
75	12	16	28	4	5	2	13	3	3	6	7	1	4	8	8	0	3	5	11	0	5	4	10	1	4	7	7	3	3.29416	2.9829	3.01916	3.58485	2.63688	3.14325	3.03075	2.90237	3.11466	4.21017
76	9	16	23	12	3	4	13	3	1	7	6	3	5	5	4	6	2	4	6	7	5	1	13	1	2	11	4	4	5.17121	4.09486	6.56304	7.104	5.60277	3.46571	5.47541	3.81392	5.75608	6.42668
77	13	25	16	6	4	6	9	4	3	9	4	1	6	10	3	1	6	8	4	1	5	8	5	2	2	9	7	3	3.31744	2.89506	3.02715	3.23949	3.30045	2.78575	3.49585	2.71479	3.53135	2.70715
78	3	28	12	17	1	9	6	7	1	9	3	4	1	10	3	6	0	5	5	9	2	9	3	6	1	14	4	2	2.14772	1.92201	2.45076	2.47747	2.35034	1.76229	2.27085	1.94746	2.33341	2.45556
79	13	16	20	11	3	7	7	6	3	5	5	4	7	4	8	1	5	3	8	3	4	3	9	4	4	10	3	4	2.35063	2.32396	2.94003	2.55524	2.81605	2.26198	2.41724	2.44626	2.76501	2.40978
80	10	23	15	12	3	8	7	5	4	8	2	3	3	7	6	4	3	6	5	5	3	6	7	4	4	11	3	3	1.75534	1.47225	1.64095	1.64368	1.82939	1.44773	1.94023	1.54018	1.54262	1.68785
81	10	30	11	9	7	6	6	4	2	10	3	2	1	14	2	3	4	10	4	1	4	8	5	3	2	12	2	5	4.32242	2.83741	3.9428	3.34508	4.79539	3.19254	4.65009	2.24191	6.43167	4.66681
82	6	21	21	12	2	5	12	4	1	9	3	4	3	7	6	4	2	4	7	6	3	5	11	1	1	12	3	5	1.79943	1.77776	1.8615	1.95071	1.81064	1.69347	2.04511	1.73931	1.87998	1.7136
83	14	21	15	10	5	6	6	6	2	9	4	2	7	6	5	2	6	6	6	1	5	4	5	6	3	11	4	3	1.48605	1.51875	1.64342	1.71163	1.56139	1.38654	1.70339	1.36207	1.66562	1.54307
84	14	13	16	17	5	3	5	10	6	3	5	3	3	7	6	4	3	5	6	5	5	3	5	7	6	5	5	5	2.27028	2.74802	3.15178	3.19154	2.39973	2.53974	2.62952	2.57962	3.53307	2.06418
85	11	11	23	15	2	5	10	6	7	2	2	6	2	4	11	3	2	1	10	6	5	5	7	3	4	5	6	6	1.82602	2.3619	2.33406	2.29133	1.99434	2.16237	2.17798	1.51805	2.6112	1.87454
86	16	23	11	10	4	9	3	7	4	5	6	2	8	9	2	1	6	8	4	1	3	10	3	4	7	5	4	5	2.10874	2.19612	2.17854	2.30562	2.04067	2.13265	2.28608	2.04622	2.19766	2.1591
87	14	19	17	10	3	6	8	6	3	6	4	4	8	7	5	0	9	6	4	0	2	6	9	3	3	7	4	7	2.4466	3.43755	4.41471	4.40249	2.9511	2.87309	5.99421	2.23613	3.06868	2.44313
88	10	22	21	7	6	5	8	4	2	9	5	1	2	8	8	2	5	4	9	1	5	4	7	4	0	14	5	2	2.82158	3.4588	3.49173	3.93463	3.11529	2.68889	3.27431	2.0944	4.34597	3.34933
89	14	25	14	7	6	5	7	5	6	6	4	1	2	14	3	1	5	13	1	0	6	4	8	2	3	8	5	5	5.59157	4.89146	5.49421	6.22717	5.61146	4.33809	6.43328	4.76955	5.76235	4.52396
90	13	18	23	6	6	7	7	3	0	7	8	2	7	4	8	1	4	4	9	2	4	6	9	1	5	8	5	3	4.84422	4.50911	6.00226	5.96911	5.1118	4.40325	5.6631	4.12549	5.56224	5.38443
91	14	24	17	5	7	9	5	2	1	7	7	2	6	8	5	1	5	7	6	1	6	6	7	1	3	11	4	3	1.53837	1.53594	1.74758	1.72733	1.47813	1.62207	1.81053	1.54166	1.59237	1.40552
92	17	20	15	8	7	7	8	1	6	6	2	3	4	7	5	4	2	8	5	4	6	4	8	2	9	8	2	2	4.39261	4.72808	5.41785	6.21619	4.66782	3.72859	5.08716	4.1779	4.25931	6.97937
93	3	16	21	20	1	6	5	11	1	4	7	5	1	6	9	4	1	5	9	4	2	3	7	8	0	8	5	8	4.39261	4.72808	5.41785	6.21619	4.66782	3.72859	5.50481	4.0726	5.49849	4.63101
94	4	19	18	19	0	6	8	9	1	6	5	5	3	7	5	5	0	8	5	6	1	3	10	6	3	8	3	7	2.79055	3.793	4.06366	3.7969	3.48933	3.23852	6.18766	3.82833	2.82069	3.24608
95	13	20	20	7	5	5	10	3	3	7	5	2	5	8	5	2	3	7	7	2	6	5	9	0	4	8	4	5	4.46166	3.43346	3.87374	4.29399	4.02842	3.63369	3.86496	2.47526	4.91853	5.76308
96	8	19	19	14	1	7	7	8	5	5	5	2	2	7	7	4	2	6	6	5	3	5	6	6	3	8	7	3	3.16	2.96086	4.73759	4.44747	3.4093	3.09898	4.36039	2.89223	3.24774	4.73029
97	11	26	15	8	2	8	9	4	4	8	4	1	5	10	2	3	6	8	4	1	3	5	9	3	2	13	2	4	3.0321	2.5801	3.78031	3.58929	3.3251	2.5956	3.96097	2.38254	3.86118	3.22145
98	17	17	19	7	4	8	5	6	5	6	5	1	8	3	9	0	8	4	6	1	3	7	7	3	6	6	6	3	2.43732	2.4637	3.4494	2.88459	2.96262	2.51761	3.2219	2.24316	3.08014	2.21437
99	11	29	15	5	4	9	7	3	3	12	1	1	4	8	7	1	2	7	8	2	5	8	6	1	4	14	1	2	2.59531	2.05719	2.17883	2.55487	2.86926	1.53873	2.20014	1.8775	2.14079	5.49602
100	10	21	21	8	2	6	10	5	4	7	3	3	4	8	8	0	3	7	9	0	4	5	6	5	3	9	6	3	2.29547	3.21775	3.6126	3.01578	2.91789	3.05201	3.18827	2.29533	3.46898	3.35206
101	13	17	22	8	4	4	9	6	5	5	6	1	4	8	7	1	2	6	11	0	5	4	8	3	6	7	3	5	8.16114	7.3658	8.72908	10.838	7.10849	6.63876	7.42916	9.15667	8.75468	5.33263
102	6	27	11	16	4	7	6	6	0	10	2	5	2	10	3	5	2	4	3	10	3	9	5	3	1	14	3	3	2.73382	2.31215	2.69135	2.4624	3.12407	2.22592	3.8405	2.4239	3.22612	2.00225
103	11	21	22	6	4	4	12	3	2	6	8	1	5	11	2	2	7	7	4	1	2	6	10	2	2	8	8	3	3.10321	2.70184	3.67164	3.53299	3.13603	2.89955	4.1876	2.73038	3.03452	3.42951
104	7	27	16	10	3	6	9	5	3	8	3	3	1	13	4	2	1	12	4	2	5	4	7	4	1	11	5	4	2.69897	2.62301	3.44767	3.69306	2.51878	2.62272	2.02875	2.60909	3.31559	3.79247
105	10	20	21	9	4	5	10	4	2	7	6	2	4	8	5	3	3	7	8	1	5	5	6	4	2	8	7	4	4.57411	3.64267	4.59073	4.48916	4.51645	3.96769	4.65221	3.61883	4.91185	4.09966
106	12	20	7	21	6	5	3	9	2	8	2	5	4	7	2	7	0	6	4	9	8	4	1	7	4	10	2	5	3.43814	3.34731	4.04874	3.80313	3.40209	3.65025	3.7361	2.56188	4.03483	4.41152
107	8	21	21	10	3	3	12	5	3	8	4	2	2	10	5	3	2	5	9	3	2	5	10	3	4	11	2	4	3.63038	3.09035	3.13343	3.61048	3.70824	2.66377	4.27703	2.38233	3.75952	3.5508
108	9	28	16	7	3	9	7	4	1	10	4	2	5	9	5	1	3	9	4	3	3	9	7	1	3	10	5	3	2.44845	2.15039	3.39523	2.9639	2.53827	2.55695	3.28483	2.33538	3.16285	2.17369
109	10	24	15	11	7	4	7	5	1	10	4	2	2	10	4	4	4	5	4	6	4	6	9	1	2	13	2	4	2.14376	1.86521	2.92644	2.72779	2.39169	1.89914	2.58829	2.23492	2.19453	2.4641
110	9	28	16	7	5	8	7	3	1	10	4	2	3	10	5	2	3	9	5	2	4	7	7	2	2	12	4	3	2.48784	1.90075	2.34071	2.23765	2.56585	2.02451	2.13816	1.95192	3.15657	1.70641
111	6	27	14	13	2	8	6	7	4	9	2	2	0	10	6	4	2	6	5	6	4	8	5	3	0	13	4	4	1.54602	1.3954	1.52227	1.59138	1.58068	1.32743	1.59477	1.38825	1.64192	1.51444
112	6	30	18	6	4	9	7	3	2	10	3	2	0	11	8	1	0	7	11	1	4	9	5	2	2	14	2	3	1.78552	1.53916	1.92084	1.66882	1.97104	1.64386	2.01625	1.6545	1.53123	2.72581
113	4	32	13	11	1	10	5	7	2	8	4	3	1	14	4	1	2	8	8	1	0	10	4	6	2	14	1	4	3.8265	3.39019	4.05046	4.32616	4.24319	2.83767	5.04008	2.73899	5.7331	4.02853
114	12	23	9	16	5	6	4	8	4	8	2	3	3	9	3	5	2	10	0	7	5	6	3	6	5	7	6	3	2.62506	2.48496	2.30454	2.3546	2.6094	2.46601	2.73268	2.48948	2.47616	2.2735
115	3	32	8	17	0	11	4	8	3	8	1	5	0	13	3	4	0	13	4	2	1	8	3	8	2	11	1	7	4.69754	3.67248	4.79599	4.43508	5.48965	3.44456	4.15523	3.74289	5.68246	5.21749
116	13	15	20	12	4	7	4	8	4	5	6	2	5	3	10	2	5	3	9	2	2	6	7	5	6	6	4	5	5.70547	6.95894	8.27905	7.02907	6.15434	7.54618	7.77587	7.91689	6.53074	5.38787
117	12	21	10	17	5	7	3	8	3	8	2	4	4	6	5	5	3	4	4	8	4	6	5	5	5	11	1	4	2.27746	2.03474	2.30908	2.06512	2.58745	2.00797	2.62968	1.74276	3.5506	1.73492
118	11	23	22	4	5	5	11	2	2	9	5	1	4	9	6	1	3	7	8	1	7	6	7	0	1	10	7	3	1.64617	1.55796	1.57713	1.70214	1.63613	1.46793	2.16736	1.38584	1.60705	1.20492
119	12	23	11	14	7	3	5	8	1	11	2	3	4	9	4	3	4	7	5	3	5	6	3	6	3	10	3	5	2.42479	1.91462	2.63166	2.81912	2.41455	1.86179	2.78408	1.83692	2.33213	2.83145
