# Supplementary material for: Emotional Bias among Individuals at Risk for Seasonal Affective Disorder—An EEG Study during Remission in Summer
Source: Brain Sci. 2023 Dec 20;14(1):2. doi: 10.3390/brainsci14010002 (PMC10813094; doi:10.3390/brainsci14010002)
Supplement: Supplementary file 1 [file brainsci-14-00002-s001.zip › S2-data/DataMDPI/behavioraldatarecognition.xlsx]

## Sheet: Sheet1
ID	correctold	correctnew	isoldsaidnew	isnewsaidold	correctoldneg	correctoldneu	correctoldpos	correctnewneg	correctnewneu	correctnewpos	isoldsaidnewneg	isoldsaidnewneu	isoldsaidnewpos	isnewsaidoldneg	isnewsaidoldneu	isnewsaidoldpos
1	56	59	4	1	18	19	19	18	22	19	1	1	2	1	0	0
2	56	58	4	2	18	19	19	18	21	19	1	1	2	1	1	0
3	54	59	6	1	18	20	16	18	22	19	1	0	5	1	0	0
4	57	58	3	2	16	20	21	17	22	19	3	0	0	2	0	0
5	55	59	5	1	15	19	21	19	21	19	4	1	0	0	1	0
6	58	59	2	1	19	20	19	19	21	19	0	0	2	0	1	0
7	59	60	1	0	19	20	20	19	22	19	0	0	1	0	0	0
8	60	57	0	3	19	20	21	18	21	18	0	0	0	1	1	1
9	57	56	3	4	18	20	19	17	21	18	1	0	2	2	1	1
10	57	58	3	2	17	19	21	19	21	18	2	1	0	0	1	1
11	60	59	0	1	19	20	21	19	22	18	0	0	0	0	0	1
12	57	59	3	1	17	19	21	19	22	18	2	1	0	0	0	1
13	60	60	0	0	19	20	21	19	22	19	0	0	0	0	0	0
14	60	58	0	2	19	20	21	19	21	18	0	0	0	0	1	1
15	59	60	1	0	19	19	21	19	22	19	0	1	0	0	0	0
16	57	59	3	1	17	19	21	19	22	18	2	1	0	0	0	1
17	57	57	3	3	18	19	20	19	21	17	1	1	1	0	1	2
18	3	2	57	58	1	2	0	0	1	1	18	18	21	19	21	18
19	59	60	1	0	18	20	21	19	22	19	1	0	0	0	0	0
20	60	60	0	0	19	20	21	19	22	19	0	0	0	0	0	0
21	57	57	3	3	18	19	20	18	21	18	1	1	1	1	1	1
22	60	58	0	2	19	20	21	19	21	18	0	0	0	0	1	1
23	60	56	0	4	19	20	21	17	20	19	0	0	0	2	2	0
24	59	59	1	1	18	20	21	19	21	19	1	0	0	0	1	0
25	55	57	5	3	15	19	21	17	22	18	4	1	0	2	0	1
26	49	51	11	9	17	17	15	14	19	18	2	3	6	5	3	1
27	58	60	2	0	18	20	20	19	22	19	1	0	1	0	0	0
28	57	51	3	9	19	18	20	14	21	16	0	2	1	5	1	3
29	60	59	0	1	19	20	21	19	22	18	0	0	0	0	0	1
31	60	60	0	0	19	20	21	19	22	19	0	0	0	0	0	0
32	57	60	3	0	16	20	21	19	22	19	3	0	0	0	0	0
33	57	57	3	3	16	20	21	18	22	17	3	0	0	1	0	2
34	34	22	26	38	8	14	12	9	6	7	11	6	9	10	16	12
35	59	60	1	0	18	20	21	19	22	19	1	0	0	0	0	0
36	55	57	5	3	16	19	20	17	22	18	3	1	1	2	0	1
37	60	60	0	0	19	20	21	19	22	19	0	0	0	0	0	0
38	59	60	1	0	19	19	21	19	22	19	0	1	0	0	0	0
39	55	50	5	10	17	20	18	16	17	17	2	0	3	3	5	2
40	60	60	0	0	19	20	21	19	22	19	0	0	0	0	0	0
41	58	58	2	2	19	18	21	17	22	19	0	2	0	2	0	0
42	60	60	0	0	19	20	21	19	22	19	0	0	0	0	0	0
43	57	59	3	1	18	19	20	18	22	19	1	1	1	1	0	0
44	58	57	2	3	17	20	21	19	22	16	2	0	0	0	0	3
45	57	59	3	1	17	20	20	19	21	19	2	0	1	0	1	0
46	60	58	0	2	19	20	21	18	22	18	0	0	0	1	0	1
47	58	57	2	3	18	19	21	18	21	18	1	1	0	1	1	1
48	58	60	2	0	17	20	21	19	22	19	2	0	0	0	0	0
49	56	60	4	0	18	19	19	19	22	19	1	1	2	0	0	0
50	52	60	8	0	15	18	19	19	22	19	4	2	2	0	0	0
51	51	58	9	2	15	18	18	19	21	18	4	2	3	0	1	1
52	58	59	2	1	17	20	21	19	22	18	2	0	0	0	0	1
53	58	56	2	4	18	19	21	19	19	18	1	1	0	0	3	1
54	57	60	3	0	16	20	21	19	22	19	3	0	0	0	0	0
55	54	60	6	0	17	18	19	19	22	19	2	2	2	0	0	0
56	59	60	1	0	18	20	21	19	22	19	1	0	0	0	0	0
57	58	57	2	3	19	19	20	18	22	17	0	1	1	1	0	2
59	59	58	1	2	19	19	21	19	20	19	0	1	0	0	2	0
60	58	58	2	2	19	19	20	19	21	18	0	1	1	0	1	1
61	60	42	0	18	19	20	21	13	17	12	0	0	0	6	5	7
62	31	26	29	34	10	11	10	8	11	7	9	9	11	11	11	12
63	59	59	1	1	19	20	20	18	22	19	0	0	1	1	0	0
64	52	60	8	0	15	19	18	19	22	19	4	1	3	0	0	0
65	56	55	4	5	17	18	21	16	21	18	2	2	0	3	1	1
66	60	58	0	2	19	20	21	18	22	18	0	0	0	1	0	1
67	59	59	1	1	19	19	21	19	21	19	0	1	0	0	1	0
68	59	59	1	1	19	19	21	19	22	18	0	1	0	0	0	1
69	55	57	5	3	17	20	18	18	22	17	2	0	3	1	0	2
70	58	59	2	1	19	18	21	19	22	18	0	2	0	0	0	1
71	58	51	2	9	18	19	21	15	20	16	1	1	0	4	2	3
72	57	59	3	1	17	20	20	18	22	19	2	0	1	1	0	0
73	58	60	2	0	19	20	19	19	22	19	0	0	2	0	0	0
74	57	53	3	7	17	19	21	18	20	15	2	1	0	1	2	4
75	60	55	0	5	19	20	21	19	19	17	0	0	0	0	3	2
76	57	60	3	0	17	20	20	19	22	19	2	0	1	0	0	0
77	56	60	4	0	17	19	20	19	22	19	2	1	1	0	0	0
78	58	58	2	2	19	20	19	19	21	18	0	0	2	0	1	1
79	49	60	11	0	14	18	17	19	22	19	5	2	4	0	0	0
80	57	50	3	10	17	20	20	15	20	15	2	0	1	4	2	4
81	57	59	3	1	17	20	20	18	22	19	2	0	1	1	0	0
82	56	56	4	4	18	20	18	17	21	18	1	0	3	2	1	1
83	56	59	4	1	17	19	20	19	21	19	2	1	1	0	1	0
84	58	59	2	1	19	20	19	19	21	19	0	0	2	0	1	0
85	58	58	2	2	18	19	21	18	22	18	1	1	0	1	0	1
86	52	54	8	6	17	17	18	18	20	16	2	3	3	1	2	3
87	57	57	3	3	19	20	18	18	20	19	0	0	3	1	2	0
88	59	59	1	1	19	20	20	18	22	19	0	0	1	1	0	0
89	41	47	19	13	14	14	13	12	19	16	5	6	8	7	3	3
90	58	59	2	1	18	19	21	19	21	19	1	1	0	0	1	0
91	58	59	2	1	18	20	20	19	22	18	1	0	1	0	0	1
92	56	58	4	2	17	20	19	17	22	19	2	0	2	2	0	0
94	58	59	2	1	18	20	20	19	21	19	1	0	1	0	1	0
95	42	56	18	4	13	15	14	19	20	17	6	5	7	0	2	2
96	57	60	3	0	18	20	19	19	22	19	1	0	2	0	0	0
97	55	59	5	1	15	19	21	19	21	19	4	1	0	0	1	0
98	58	54	2	6	18	19	21	17	20	17	1	1	0	2	2	2
99	59	45	1	15	19	19	21	17	14	14	0	1	0	2	8	5
100	56	60	4	0	17	19	20	19	22	19	2	1	1	0	0	0
101	58	60	2	0	19	18	21	19	22	19	0	2	0	0	0	0
102	59	60	1	0	19	20	20	19	22	19	0	0	1	0	0	0
103	54	57	6	3	17	19	18	19	21	17	2	1	3	0	1	2
104	57	53	3	7	18	20	19	18	18	17	1	0	2	1	4	2
105	60	55	0	5	19	20	21	17	20	18	0	0	0	2	2	1
106	54	60	6	0	17	17	20	19	22	19	2	3	1	0	0	0
107	60	49	0	11	19	20	21	15	18	16	0	0	0	4	4	3
108	57	58	3	2	18	20	19	19	21	18	1	0	2	0	1	1
109	57	55	3	5	18	19	20	16	22	17	1	1	1	3	0	2
110	54	58	6	2	19	18	17	18	22	18	0	2	4	1	0	1
111	58	59	2	1	19	19	20	19	22	18	0	1	1	0	0	1
112	56	53	4	7	16	19	21	16	20	17	3	1	0	3	2	2
113	58	60	2	0	18	20	20	19	22	19	1	0	1	0	0	0
114	57	59	3	1	19	19	19	19	22	18	0	1	2	0	0	1
115	58	60	2	0	18	20	20	19	22	19	1	0	1	0	0	0
116	56	58	4	2	17	20	19	17	22	19	2	0	2	2	0	0
117	57	60	3	0	19	18	20	19	22	19	0	2	1	0	0	0
118	60	54	0	6	19	20	21	17	19	18	0	0	0	2	3	1
119	53	58	7	2	15	18	20	19	21	18	4	2	1	0	1	1
