# Supplementary material for: Emotional Bias among Individuals at Risk for Seasonal Affective Disorder—An EEG Study during Remission in Summer
Source: Brain Sci. 2023 Dec 20;14(1):2. doi: 10.3390/brainsci14010002 (PMC10813094; doi:10.3390/brainsci14010002)
Supplement: Supplementary file 1 [file brainsci-14-00002-s001.zip › S2-data/DataMDPI/demographics.xlsx]

## Sheet: Sheet1
Month	Completion time	gender	Study code	age
7	2019-07-16 13:31:46	m	1
7	2019-07-16 17:42:21	f	3	28
7	2019-07-16 19:50:04	m	4	20
7	2019-07-17 08:32:28	m	5	18
7	2019-07-17 11:28:28	f	6	39
7	2019-07-17 13:51:38	f?	7	40
7	2019-07-19 09:29:57	f	9
7	2019-07-25 13:19:34	f	10	25
8	2019-08-06 11:52:47	f	11	24
8	2019-08-06 16:29:20	f	12
8	2019-08-07 16:59:44	f	13	28
7	2019-07-11 15:59:37	m	14	31
8	2019-08-08 09:56:00	f	15	46
8	2019-08-08 16:03:33	f	16	60
8	2019-08-09 16:25:13	f	17	56
8	2019-08-10 19:05:24	m	18	28
8	2019-08-12 13:58:32	f	19	25
8	2019-08-12 16:23:37	f	20	28
8	2019-08-13 15:25:28	f	21	44
8	2019-08-14 12:16:57	f	22	38
8	2019-08-14 14:20:03	f	23	47
8	2019-08-19 12:01:35	f	24	32
8	2019-08-20 13:19:25	f	25	21
		m	26
8	2019-08-23 10:12:00	f	27	34
8	2019-08-24 09:20:57	f	28	32
8	2019-08-24 10:52:09	f	29	23
		f	31
8	2019-08-25 12:22:27	f	32	55
8	2019-08-26 08:40:42	f	33	49
8	2019-08-26 10:45:30	f	34	46
8	2019-08-27 17:16:04	f	37	21
8	2019-08-28 14:41:23	f	38	42
8	2019-08-29 10:19:41	f	39	28
8	2019-08-29 11:57:15	f	40	38
9	2019-09-07 14:14:48	m	42	19
9	2019-09-08 09:13:56	f	43	56
9	2019-09-08 12:35:14	f	44	26
9	2019-09-08 15:00:00	m	45	27
9	2019-09-08 16:59:37	f	46	26
9	2019-09-08 19:12:22	f	47	25
9	2019-09-09 10:45:28	f	49	66
9	2019-09-09 16:21:02	f	50	21
9	2019-09-09 17:18:09	f	51
9	2019-09-10 10:18:29	m	52	28
9	2019-09-10 12:25:36	f	53	22
9	2019-09-10 14:48:16	f	54	24
9	2019-09-11 17:26:32	m	55	50
9	2019-09-11 20:13:40	m	56
9	2019-09-12 10:23:34	f?	57	26
9	2019-09-12 12:11:57	f	58	19
9	2019-09-12 14:17:59	m	59
9	2019-09-12 17:13:23	m	60	34
9	2019-09-13 09:10:40	m	61	63
9	2019-09-13 09:46:57	f	62	28
9	2019-09-13 13:24:55	f	63	55
9	2019-09-13 15:35:24	f	64	61
9	2019-09-14 10:13:46	f?	65	23
9	2019-09-14 12:13:58	f	66	25
9	2019-09-14 13:17:34	f	67	27
9	2019-09-14 15:20:43	f	68	59
9	2019-09-15 14:21:51	f	69	36
9	2019-09-16 09:11:00	f?	70	28
9	2019-09-16 13:20:06	m?	71	41
9	2019-09-16 15:36:25	f	72	48
9	2019-09-16 18:49:06	m	73	27
9	2019-09-17 08:22:00	f	74
9	2019-09-17 11:15:28	m	75	22
9	2019-09-17 16:22:56	f	77	26
9	2019-09-18 10:50:21	f	78	56
9	2019-09-18 13:22:42	f	79	53
9	2019-09-18 16:04:49	f?	80	20
9	2019-09-18 17:19:49	f	81	28
9	2019-09-19 08:58:04	f	82	40
9	2019-09-19 11:24:55	f	83	25
9	2019-09-19 14:26:28	f	84	23
9	2019-09-20 08:19:52	f	85	24
9	2019-09-20 09:59:59	f	86
9	2019-09-20 11:19:02	f	87	29
9	2019-09-20 16:30:44	f	88	29
9	2019-09-21 15:22:03	f	89	25
9	2019-09-21 16:33:37	m	90	21
9	2019-09-21 18:46:46	f	91	19
9	2019-09-22 10:16:10	f	92	47
9	2019-09-22 11:49:37	m	93	58
9	2019-09-22 15:25:34	m	95	33
9	2019-09-23 11:30:14	f	96	27
9	2019-09-23 14:18:54	f	97	24
9	2019-09-23 16:49:13	f	98	27
9	2019-09-23 18:47:38	f	99	48
9	2019-09-24 08:28:46	f	100	43
9	2019-09-24 10:29:53	f	101	21
9	2019-09-24 14:17:33	m	102	55
9	2019-09-24 16:19:10	f	103	36
9	2019-09-24 18:09:33	f	104	39
9	2019-09-24 20:31:13	f	105	25
9	2019-09-25 16:52:59	f	106	24
9	2019-09-25 18:09:17	f	107	45
9	2019-09-25 20:38:58	f	108	20
9	2019-09-26 16:39:54	f	109	26
		f	110
9	2019-09-27 16:24:41	m	111	44
9	2019-09-28 10:35:11	f	112	53
9	2019-09-28 12:26:15	f?	113	21
9	2019-09-28 14:17:09	f	114	19
9	2019-09-29 10:50:13	f	115	28
9	2019-09-29 13:55:47	f	116	66
10	2019-10-01 10:09:20	f	117	22
10	2019-10-01 17:09:49	f	118	31
10	2019-10-02 16:56:45	f	119	28
