# Supplementary material for: Emotional Bias among Individuals at Risk for Seasonal Affective Disorder—An EEG Study during Remission in Summer
Source: Brain Sci. 2023 Dec 20;14(1):2. doi: 10.3390/brainsci14010002 (PMC10813094; doi:10.3390/brainsci14010002)
Supplement: Supplementary file 1 [file brainsci-14-00002-s001.zip › S2-data/DataMDPI/RecognEEG.xlsx]

## Sheet: Sheet1
ID	GSS	F3-Av8-12Hznewpositive400-800	F4-Av8-12Hznewpositive400-800	F7-Av8-12Hznewpositive400-800	F8-Av8-12Hznewpositive400-800	F3-Av8-12Hznewpositive100-300	F4-Av8-12Hznewpositive100-300	F7-Av8-12Hznewpositive100-300	F8-Av8-12Hznewpositive100-300	F3-Av8-12Hznewnegative400-800	F4-Av8-12Hznewnegative400-800	F7-Av8-12Hznewnegative400-800	F8-Av8-12Hznewnegative400-800	F3-Av8-12Hznewnegative100-300	F4-Av8-12Hznewnegative100-300	F7-Av8-12Hznewnegative100-300	F8-Av8-12Hznewnegative100-300	F3-Av8-12Hznewneutral400-800	F4-Av8-12Hznewneutral400-800	F7-Av8-12Hznewneutral400-800	F8-Av8-12Hznewneutral400-800	F3-Av8-12Hznewneutral100-300	F4-Av8-12Hznewneutral100-300	F7-Av8-12Hznewneutral100-300	F8-Av8-12Hznewneutral100-300	F3-Av8-12Hzoldneutral400-800	F4-Av8-12Hzoldneutral400-800	F7-Av8-12Hzoldneutral400-800	F8-Av8-12Hzoldneutral400-800	F3-Av8-12Hzoldneutral100-300	F4-Av8-12Hzoldneutral100-300	F7-Av8-12Hzoldneutral100-300	F8-Av8-12Hzoldneutral100-300	F3-Av8-12Hzoldpositive400-800	F4-Av8-12Hzoldpositive400-800	F7-Av8-12Hzoldpositive400-800	F8-Av8-12Hzoldpositive400-800	F3-Av8-12Hzoldpositive100-300	F4-Av8-12Hzoldpositive100-300	F7-Av8-12Hzoldpositive100-300	F8-Av8-12Hzoldpositive100-300	F3-Av8-12Hzoldnegative400-800	F4-Av8-12Hzoldnegative400-800	F7-Av8-12Hzoldnegative400-800	F8-Av8-12Hzoldnegative400-800	F3-Av8-12Hzoldnegative100-300	F4-Av8-12Hzoldnegative100-300	F7-Av8-12Hzoldnegative100-300	F8-Av8-12Hzoldnegative100-300
1	5	0.738821	0.400291	0.270383	0.302263	1.56829	0.822271	0.791488	0.746411	0.802131	0.292553	0.355159	0.267206	1.59196	1.015	0.372931	0.823502	0.820237	0.492622	0.278663	0.256878	1.01604	0.780089	0.364706	0.848839	0.926975	0.533124	0.401293	0.307398	1.68294	1.02245	0.499751	0.780061	0.75592	0.35889	0.327381	0.288053	1.15447	0.733505	0.485542	0.691953	0.711433	0.35654	0.427138	0.28306	1.23179	0.972523	0.559666	1.08973
3	14	0.391228	0.457554	0.371579	0.446425	0.605882	0.893101	0.606065	0.835065	0.246403	0.311797	0.370345	0.55672	0.649774	0.862276	0.732139	0.340545	0.203314	0.353987	0.320102	0.35786	0.277383	0.465278	0.574499	0.327807	0.344338	0.438648	0.387767	0.429498	0.403502	0.62193	0.753623	0.551989	0.331875	0.445983	0.379545	0.392035	0.66518	0.764969	0.725267	0.521105	0.366138	0.363172	0.372844	0.403209	0.514751	0.652989	0.917859	0.626437
4	4	0.520661	0.456452	0.622142	0.410662	0.470256	0.549361	0.575344	0.719451	0.527082	0.497559	0.735369	0.434782	0.498762	0.479542	0.574968	0.573662	0.473774	0.449125	0.519679	0.411252	0.595928	0.602941	0.500632	0.610926	0.381722	0.577637	0.348079	0.392343	0.471957	0.592543	0.530959	0.582364	0.461365	0.502962	0.562066	0.466384	0.506303	0.332174	0.595272	0.475329	0.252928	0.396984	0.582651	0.556782	0.590084	0.401965	0.652468	0.330561
5	8	0.329736	0.321613	0.403426	0.26646	0.739732	0.570369	0.551661	0.605223	0.306581	0.378421	0.463007	0.257823	0.927939	0.797465	0.72231	0.345851	0.242432	0.266697	0.22018	0.264442	0.511264	0.655007	0.370095	0.877623	0.290908	0.397245	0.443	0.315593	0.655455	0.470366	0.568152	0.285379	0.236016	0.279302	0.368396	0.206278	1.09569	0.944845	0.966314	0.76323	0.396696	0.444117	0.461653	0.469689	0.788667	0.75644	0.647932	0.779618
6	2	0.362597	0.316516	0.484657	0.29277	0.568132	0.598053	0.827243	0.789872	0.246081	0.360642	0.495623	0.4055	0.589249	0.790725	0.642418	0.644474	0.354904	0.404719	0.575341	0.341102	0.525335	0.886001	0.751397	0.57005	0.359528	0.387026	0.352396	0.348255	0.542186	0.59749	0.660554	0.445081	0.426932	0.519064	0.431917	0.461275	0.815427	1.08246	0.813157	0.75555	0.407825	0.498795	0.418516	0.464956	0.551432	0.724881	1.0187	0.613564
7	2	0.411086	0.453935	0.554061	0.44518	0.915381	0.577612	0.690024	0.746638	0.356483	0.347117	0.489162	0.307158	0.722523	0.780024	0.718231	0.682991	0.363282	0.284131	0.408297	0.418943	0.730281	0.58238	0.781742	0.837128	0.442262	0.423395	0.35414	0.374808	0.729369	0.667072	0.48362	0.832447	0.416581	0.42784	0.47148	0.456226	0.652301	0.497687	0.839452	0.733222	0.425132	0.37632	0.661925	0.368702	0.710048	0.557771	0.355294	0.659558
8	5	0.411157	0.418673	0.612994	0.615146	0.558946	0.690534	0.600034	0.893064	0.335914	0.419904	0.594714	0.517819	0.813415	0.684157	0.752368	0.844494	0.570486	0.4691	1.01157	0.885086	0.650364	0.587537	0.634475	0.731929	0.48217	0.501153	0.94741	0.721282	0.466279	0.62792	0.68308	1.01525	0.393589	0.411553	0.73718	0.513509	0.820175	0.757435	1.19007	1.2079	0.462991	0.39748	0.866803	0.760894	0.434813	0.649168	1.17181	1.29048
9	0	0.236625	0.36832	0.276282	0.305715	0.856969	0.962471	1.02638	1.13033	0.256756	0.397309	0.352983	0.405033	0.835359	0.700485	0.811176	0.743739	0.448793	0.413171	0.204837	0.29666	0.838402	0.806879	0.790281	0.590723	0.327376	0.335734	0.386389	0.246126	0.90894	0.683351	0.983841	0.827034	0.411853	0.436428	0.466234	0.325612	0.804084	0.772572	0.552385	0.666113	0.254883	0.40541	0.392365	0.368102	0.836024	0.980705	0.778562	0.969749
10	18	0.496729	0.280683	0.283097	0.211444	0.794402	0.52953	0.47764	0.705989	0.521841	0.300575	0.287342	0.365243	0.887203	0.61405	0.382595	0.660958	0.418474	0.311773	0.180116	0.376585	0.890342	0.536976	0.572864	0.701388	0.444582	0.367744	0.257945	0.413957	0.888394	0.706119	0.496036	0.689539	0.51196	0.352288	0.306803	0.383981	1.13482	0.683845	0.422743	0.731423	0.449259	0.301153	0.337783	0.390638	1.06298	0.62803	0.382197	0.811405
11	19	0.483794	0.42943	0.614443	0.392917	0.449144	0.622716	0.85818	0.722222	0.587186	0.375466	0.572598	0.430637	0.621153	0.52879	0.971768	0.827344	0.536394	0.490181	0.366702	0.38451	0.593676	0.832282	0.725377	0.706092	0.576691	0.437426	0.642654	0.442723	0.617732	0.540096	0.743043	0.744452	0.366899	0.339852	0.444868	0.359982	0.614894	0.823826	0.607617	0.658717	0.513483	0.367758	0.44002	0.421087	0.639283	0.797656	0.797763	0.857419
12	9	0.357249	0.451547	0.582258	0.391891	0.657348	0.82032	0.741514	0.433421	0.341731	0.453871	0.624231	0.36772	0.579215	0.987943	0.71703	0.430308	0.397022	0.439758	0.693138	0.252556	0.625178	0.906649	0.986745	0.725725	0.229313	0.535164	0.485398	0.330993	0.543779	0.890881	1.01524	0.580206	0.295146	0.645319	0.55513	0.415214	0.649102	1.34557	0.902072	0.731014	0.338683	0.735371	0.555478	0.452771	0.637928	0.76129	0.893273	0.587543
13	3	0.387118	0.390431	0.34389	0.366235	0.501713	0.98749	0.586461	0.577668	0.540091	0.291945	0.290497	0.305795	0.832936	0.812502	0.40273	0.24826	0.363366	0.314566	0.369797	0.250065	0.44688	0.746787	0.48206	0.265602	0.387474	0.348085	0.307241	0.271428	0.621128	0.72065	0.677929	0.38716	0.33967	0.380198	0.224839	0.224308	0.662779	0.859125	0.785223	0.478615	0.329664	0.329154	0.220924	0.340139	0.65498	0.892158	0.403645	0.22992
14	0	0.192947	0.153305	0.160114	0.238113	0.268061	0.47693	0.25939	0.592019	0.342736	0.234325	0.220065	0.221786	0.309591	0.348932	0.343621	0.443914	0.330052	0.19974	0.223157	0.328116	0.380532	0.368798	0.388187	0.544507	0.410403	0.345886	0.248764	0.308494	0.205826	0.414055	0.291643	0.603126	0.24814	0.279336	0.203223	0.358187	0.380055	0.683955	0.302608	0.731317	0.428007	0.285264	0.224481	0.317437	0.371015	0.291886	0.399581	0.523214
15	9	0.276953	0.243679	0.383396	0.514611	0.85905	0.915604	0.436646	0.51167	0.410138	0.181082	0.587112	0.437516	0.66634	0.797199	0.527548	0.512732	0.292505	0.240394	0.35644	0.306924	0.578347	0.736026	0.267261	0.663711	0.446242	0.283387	0.429917	0.418917	1.01411	0.800684	0.681893	0.423524	0.39398	0.269671	0.443896	0.334035	0.720844	0.701721	0.570051	0.488088	0.258466	0.265543	0.426902	0.347708	0.744749	0.861437	0.592162	0.595331
16	2	0.34881	0.274505	0.286181	0.299831	0.721164	0.787852	0.805049	0.841847	0.357499	0.269099	0.335022	0.268068	0.810913	0.939739	0.624412	0.751859	0.304264	0.331671	0.304769	0.310929	0.749443	0.685578	0.752996	0.504567	0.447417	0.346079	0.296938	0.27392	0.529238	0.46279	0.812	0.397695	0.340745	0.284629	0.30708	0.21773	0.716657	0.667989	0.841067	0.538349	0.315994	0.335594	0.264645	0.338434	0.605398	0.633547	0.628468	0.685386
17	7	0.364016	0.467545	1.0712	0.412993	0.865035	0.999934	1.4511	0.43427	0.330081	0.523749	0.869591	0.576948	0.770907	0.805134	1.23982	0.381631	0.479699	0.627982	0.914872	0.359006	0.630496	0.797813	1.0778	0.659407	0.361129	0.415159	0.58419	0.398857	0.778756	0.831789	1.34325	0.599175	0.351873	0.40082	0.750715	0.426754	0.499164	0.866961	0.786006	0.646669	0.429801	0.428469	0.863765	0.346558	1.10056	1.16641	1.01608	0.660344
18	9	0.193992	0.259433	0.229292	0.324865	0.33131	0.334231	0.305497	0.412641	0.172999	0.254092	0.253145	0.320931	0.299028	0.286814	0.29271	0.262949	0.184081	0.191886	0.213012	0.22729	0.291592	0.249576	0.28206	0.293555	0.276707	0.251309	0.305022	0.210141	0.300054	0.161141	0.367217	0.373323	0.297126	0.311349	0.247258	0.300037	0.393267	0.269518	0.275707	0.145211	0.305317	0.288157	0.277035	0.346311	0.375196	0.279434	0.46298	0.53115
19	12	0.27162	0.276568	0.224743	0.264477	0.848385	1.02827	0.3517	0.518418	0.238159	0.387111	0.195637	0.244348	0.707483	0.639473	0.303779	0.518543	0.272866	0.450701	0.206663	0.181914	0.465241	0.389506	0.163681	0.398161	0.237918	0.351238	0.212558	0.283305	0.727581	0.791364	0.400957	0.297644	0.238055	0.369565	0.178431	0.244552	0.673276	0.787463	0.268225	0.202921	0.454097	0.481893	0.181277	0.262012	1.11001	0.800668	0.263674	0.373577
20	7	0.42161	0.411876	0.381868	0.378027	0.405647	0.308996	0.556584	0.372684	0.379692	0.492903	0.422199	0.287111	0.545885	0.600343	0.492905	0.376418	0.254939	0.272133	0.386823	0.284623	0.729112	0.732782	0.792218	0.418187	0.344911	0.264624	0.506518	0.243809	0.686045	0.692823	0.689215	0.311852	0.536457	0.556687	0.505093	0.289077	0.648361	0.773002	0.507985	0.357237	0.421099	0.382816	0.672747	0.314936	0.80102	0.574263	0.901717	0.540445
21	16	0.221942	0.174601	0.182682	0.326405	0.483989	0.599525	0.389066	0.31087	0.210994	0.278825	0.180491	0.20823	0.34334	0.517397	0.395066	0.365389	0.196337	0.214032	0.237131	0.257821	0.345433	0.498471	0.17368	0.276299	0.249932	0.223857	0.187638	0.3333	0.37249	0.529419	0.217106	0.435946	0.247309	0.262272	0.201394	0.300404	0.343683	0.594558	0.296807	0.291904	0.241578	0.244967	0.226613	0.244614	0.300746	0.504098	0.195774	0.308377
22	2	0.363585	0.631397	0.506573	0.664387	1.24479	1.29041	0.686208	0.627298	0.468516	0.562484	0.600588	0.42758	0.932665	0.999655	0.720175	0.627431	0.543083	0.525333	0.656557	0.443181	0.7411	0.889416	0.432278	0.640118	0.569336	0.523671	0.524957	0.582749	0.500227	0.788057	0.818011	0.4281	0.470818	0.531168	0.666248	0.385524	1.12787	1.20628	0.58807	0.666078	0.563647	0.778548	0.566378	0.516622	0.820308	0.886808	0.703213	0.552506
23	3	0.395724	0.29756	0.293914	0.328663	1.08326	0.764511	0.727862	0.450104	0.31822	0.303156	0.316076	0.289607	0.998574	0.707831	1.25387	0.669735	0.361964	0.27303	0.224982	0.279025	0.879266	0.706756	0.797352	0.603171	0.319941	0.336921	0.293095	0.261293	0.33753	0.372259	0.296364	0.423371	0.334338	0.443615	0.326908	0.208303	1.36056	0.913821	1.09056	0.831646	0.37209	0.331759	0.301946	0.248806	1.24076	0.827446	1.123	0.67601
24	0	0.59324	0.779298	0.341203	0.266251	0.748863	1.11917	0.478961	0.708364	0.41424	0.585549	0.304457	0.266322	0.715942	0.7419	0.224389	0.850269	0.401035	0.448868	0.29163	0.396834	0.372119	0.565192	0.433539	0.657514	0.537109	0.478159	0.327991	0.303085	0.622859	0.815364	0.50522	0.688333	0.319217	0.465024	0.336948	0.295805	0.652736	0.804082	0.458394	0.399371	0.40315	0.717367	0.364041	0.404701	0.588152	0.717265	0.528101	0.708625
25	17	0.345394	0.602939	0.510574	0.914095	0.494611	0.674002	0.548376	0.716948	0.31826	0.349243	0.40859	0.443254	0.711257	1.06349	0.68438	1.21058	0.276131	0.406942	0.354989	0.583319	0.786676	1.11505	0.643071	1.33308	0.370931	0.505552	0.340301	0.46929	0.698005	0.957643	0.676138	1.09926	0.291581	0.359165	0.366768	0.377141	0.579844	0.911698	0.665748	1.11479	0.314246	0.392198	0.364325	0.532848	0.858953	0.820025	0.922883	1.25175
26	0	0.335278	0.330779	0.282455	0.217211	0.395642	0.489817	0.493232	0.479963	0.219342	0.231594	0.305423	0.228481	0.472825	0.622967	0.537444	0.53905	0.272825	0.24478	0.33935	0.32035	0.305647	0.579876	0.337619	0.461187	0.361693	0.359492	0.317101	0.260701	0.346143	0.569884	0.462621	0.49044	0.216553	0.311137	0.414543	0.297526	0.471879	0.577897	0.561035	0.453982	0.233201	0.385694	0.296525	0.263551	0.515035	0.531523	0.465548	0.351768
27	13	0.384928	0.423188	0.37971	0.34184	0.524226	0.53155	0.465718	0.323322	0.220494	0.432245	0.266469	0.339551	0.484856	0.511223	0.548995	0.499602	0.440032	0.507725	0.335754	0.292013	1.03907	0.782519	0.818982	0.46773	0.329031	0.345052	0.348951	0.332436	0.893952	0.699479	0.46408	0.33642	0.349979	0.365978	0.302925	0.283193	0.673767	0.510846	0.654731	0.377799	0.320832	0.320504	0.364281	0.394067	0.576446	0.3261	0.539551	0.380445
28	0	0.312208	0.213539	0.344559	0.361606	0.296929	0.437915	0.321624	0.390161	0.288863	0.27617	0.357858	0.300546	0.513548	0.696251	0.533311	0.338943	0.237265	0.299231	0.417092	0.326705	0.407038	0.645526	0.383273	0.549543	0.380233	0.277756	0.460922	0.399178	0.282102	0.438597	0.536698	0.548337	0.326	0.215334	0.28781	0.265447	0.382057	0.360892	0.535475	0.477663	0.252536	0.291599	0.325574	0.334586	0.351435	0.436968	0.588911	0.465461
29	16	0.295019	0.301559	0.336605	0.219754	0.613494	0.427184	0.65711	0.51267	0.260678	0.218336	0.323575	0.284841	0.664498	0.680651	0.612964	0.56632	0.242756	0.309603	0.404807	0.301888	0.706898	0.486584	0.682868	0.464058	0.274337	0.275671	0.37328	0.266546	0.747799	0.597997	0.452397	0.687981	0.386585	0.24212	0.384265	0.279762	0.536121	0.434709	0.479605	0.295889	0.283942	0.321014	0.466469	0.53732	0.57838	0.447793	0.7264	0.572217
31	7	0.291977	0.228541	0.367116	0.303633	0.421538	0.529498	0.440631	0.464069	0.498378	0.284065	0.464706	0.329446	0.80187	0.588376	0.593351	0.513321	0.302295	0.335494	0.19436	0.527293	0.777293	0.508869	0.674095	0.311073	0.369179	0.308764	0.209856	0.280312	0.690763	0.618864	0.715055	0.421013	0.492917	0.449837	0.580055	0.281049	0.91472	0.59493	0.532249	0.52641	0.331976	0.239594	0.355908	0.291097	0.674489	0.830031	0.57871	0.383564
32	2	0.387039	0.457149	0.339137	0.30894	0.891914	1.1342	0.569566	0.687038	0.418402	0.47387	0.374731	0.435753	0.595099	0.655334	0.458	0.501249	0.421198	0.47603	0.335752	0.281521	0.450151	1.02935	0.239263	0.500775	0.415574	0.36465	0.233923	0.239914	0.697732	1.15619	0.620894	0.704362	0.357533	0.35256	0.240035	0.317559	0.696346	1.12968	0.281446	0.593127	0.309087	0.408246	0.134321	0.343591	0.553789	0.944191	0.367432	0.540855
33	1	0.31651	0.313229	0.764358	0.572571	0.513082	0.690949	0.672707	0.783848	0.221378	0.270737	0.560668	0.501471	0.648943	0.85492	0.682933	0.741617	0.310147	0.359225	0.637812	0.500412	0.631758	0.843621	0.772762	0.546525	0.321432	0.262147	0.327768	0.51285	0.516097	0.798935	0.705363	0.774933	0.281204	0.267895	0.514138	0.553404	0.515434	0.853967	0.638869	0.562183	0.307724	0.31993	0.78476	0.538838	0.71244	0.913232	0.671638	0.803273
34	7	0.354474	0.306252	0.20282	0.194769	0.437613	0.55514	0.247204	0.420296	0.164197	0.185474	0.204025	0.227796	0.527101	0.480126	0.292338	0.277102	0.268108	0.263876	0.16156	0.215084	0.583694	0.472911	0.162925	0.353735	0.32813	0.227636	0.270554	0.226548	0.680643	0.674283	0.168899	0.500465	0.217009	0.233135	0.142589	0.202916	0.516967	0.518664	0.173468	0.313491	0.283193	0.196949	0.147541	0.193301	0.322236	0.356615	0.174932	0.261369
35	11	0.616279	0.435781	0.457419	0.292212	0.830598	0.764973	0.416454	0.863183	0.890605	0.385911	0.364784	0.27983	0.860419	0.639539	0.567987	0.711867	0.493894	0.42266	0.350653	0.377565	0.846708	0.644404	0.601533	0.825552	0.751288	0.385842	0.53842	0.327547	0.869013	0.829971	0.795592	0.845232	0.454284	0.398537	0.510886	0.291689	0.928418	0.727841	0.549353	1.0024	0.436187	0.36707	0.401132	0.315293	0.634264	0.957498	0.52032	0.906015
36	16	0.443271	0.455687	0.356399	0.482443	0.797309	0.739676	0.778253	0.684265	0.463739	0.456115	0.25317	0.432133	0.826958	0.834344	0.753892	0.915183	0.397807	0.318152	0.274727	0.284951	0.836853	1.01985	0.714132	1.08863	0.343329	0.399987	0.207296	0.244985	0.707144	0.759302	0.724733	0.648671	0.422668	0.434608	0.230361	0.368321	0.939026	0.781866	0.905166	0.74074	0.447487	0.378843	0.28846	0.255205	1.07553	0.865954	0.769266	0.816924
37	4	0.31501	0.337869	0.391534	0.306867	0.660847	0.453254	0.505155	0.679153	0.452974	0.422007	0.383579	0.27235	0.771852	0.582879	0.72323	0.433973	0.531693	0.414297	0.382802	0.350899	0.610802	0.400037	0.70784	0.856801	0.33376	0.296977	0.286699	0.303197	0.525653	0.571239	0.550441	0.546048	0.362483	0.43747	0.38502	0.391213	0.35687	0.596531	0.476424	0.568001	0.409476	0.355426	0.346589	0.280321	0.452157	0.585498	0.420333	0.544815
38	0	0.410503	0.58904	0.562527	0.573021	1.06034	0.814561	0.481122	0.662466	0.492702	0.451504	0.444711	0.365695	0.674181	0.770083	0.792116	0.758419	0.34525	0.423884	0.46348	0.379404	0.459075	0.775585	0.672225	0.536276	0.671352	0.468942	0.42326	0.385294	0.488518	0.448111	0.607547	0.786358	0.693064	0.711039	0.516011	0.358927	0.843356	0.934809	0.656119	0.857354	0.746724	0.671287	0.427445	0.355854	0.557982	0.723054	0.638929	0.689789
39	16	0.270262	0.280872	0.358555	0.228607	0.549012	0.594248	0.681782	0.505874	0.209358	0.286326	0.419881	0.244473	0.66097	0.722934	0.56474	0.580474	0.293285	0.36412	0.324649	0.266511	0.638555	0.635498	0.709035	0.697441	0.326038	0.322592	0.422904	0.294405	0.659269	0.690853	0.731533	0.542035	0.250864	0.326712	0.326797	0.255587	0.533396	0.54209	0.536412	0.693664	0.310194	0.381879	0.261993	0.200982	0.776858	0.998936	0.522273	0.771718
40	11	0.334866	0.314669	0.309423	0.41165	0.582495	0.576206	0.49725	0.365884	0.248121	0.238486	0.346372	0.361234	0.445094	0.556096	0.28385	0.409497	0.383573	0.318194	0.403375	0.358822	0.405245	0.371221	0.440659	0.361776	0.331725	0.2874	0.381856	0.320337	0.4122	0.6331	0.301158	0.422357	0.275375	0.242139	0.300561	0.365709	0.524605	0.574097	0.459465	0.456819	0.268948	0.378171	0.482824	0.250494	0.375397	0.532295	0.385613	0.594185
42	8	0.479822	0.558759	0.420767	0.655857	0.824457	1.32709	0.433913	1.29933	0.29469	0.452647	0.261389	0.479652	0.960846	1.1186	0.633274	1.32363	0.39713	0.391684	0.358132	0.421549	0.762826	0.919791	0.470235	1.09549	0.452475	0.480114	0.437628	0.51804	1.01105	1.18346	0.576784	1.22407	0.257094	0.441858	0.297374	0.472622	0.742859	1.16952	0.597476	1.17743	0.383111	0.617068	0.354888	0.634143	0.735839	0.953234	0.657119	0.921457
43	2	0.525008	0.487751	0.255435	0.208828	0.84795	0.88441	0.394875	0.44843	0.490577	0.532393	0.255069	0.299398	0.696459	0.712128	0.554196	0.545468	0.569395	0.585521	0.216968	0.257246	0.831597	0.883287	0.285793	0.568709	0.841608	0.821969	0.244972	0.214464	1.12452	1.07172	0.385467	0.359989	0.630354	0.736622	0.272622	0.197376	0.671652	0.634788	0.491545	0.470328	0.594155	0.531145	0.292758	0.218196	0.971583	0.767647	0.626194	0.372238
44	1	0.330534	0.226443	0.290646	0.258206	0.495981	0.508476	0.458501	0.490609	0.208733	0.165358	0.274068	0.291203	0.404835	0.402441	0.34522	0.446544	0.316616	0.301873	0.232218	0.277123	0.654491	0.556032	0.534663	0.498783	0.343062	0.287931	0.35053	0.277928	0.452409	0.436026	0.610094	0.530264	0.337456	0.29524	0.314509	0.202395	0.531307	0.388406	0.438231	0.331706	0.304846	0.327529	0.286867	0.291541	0.528548	0.266448	0.442949	0.443648
45	2	0.30798	0.411241	0.217205	0.388392	0.694084	0.785924	0.507854	0.53609	0.286419	0.186633	0.237394	0.461398	0.496674	0.458411	0.428009	0.368642	0.340381	0.254949	0.233966	0.290218	0.519628	0.605981	0.275591	0.489506	0.340957	0.377242	0.311689	0.330524	0.539769	0.67236	0.374756	0.529183	0.234204	0.287502	0.175492	0.323984	0.704699	0.776591	0.549332	0.644273	0.26323	0.271228	0.214124	0.374972	0.464154	0.433754	0.403292	0.697795
46	2	0.382444	0.282914	0.303086	0.441935	0.421582	0.550338	0.481266	0.536935	0.272161	0.276488	0.285607	0.514172	0.386777	0.432015	0.54612	0.422414	0.368275	0.311849	0.333959	0.599588	0.377344	0.578205	0.392035	0.68693	0.394618	0.326729	0.383922	0.535606	0.496042	0.588518	0.525547	0.773769	0.53578	0.457634	0.441688	0.54843	0.524456	0.431889	0.599505	0.709093	0.53228	0.326481	0.498711	0.504698	0.661253	0.443781	0.506146	0.618459
47	5	0.848303	0.985662	0.80511	0.5102	0.723602	1.29979	0.773903	0.789604	0.711102	0.887284	0.71327	0.908513	0.933476	1.22693	0.940025	0.905056	0.76629	1.02433	0.5155	0.610705	0.631982	0.602923	0.900126	0.472051	0.657188	0.615624	0.597206	0.792318	1.3623	1.02937	0.794228	0.847578	0.770205	0.613386	0.442138	0.379888	0.765834	0.676711	0.606446	0.553179	0.832921	1.15244	0.586587	0.566635	1.10231	1.32589	0.728923	0.76831
48	11	0.275372	0.565654	0.336083	0.300586	0.487353	0.873082	0.322877	0.295484	0.376693	0.576621	0.346235	0.266734	0.459125	0.888454	0.474903	0.393228	0.354356	0.313288	0.272399	0.384644	0.373109	0.792384	0.667133	0.258495	0.275072	0.296685	0.240381	0.207968	0.397408	0.811996	0.842633	0.41649	0.245821	0.328817	0.308987	0.314089	0.373954	0.875695	0.631114	0.248125	0.215265	0.362596	0.308844	0.1943	0.617438	1.18609	0.693756	0.396846
49	2	0.382458	0.342897	0.664912	0.273826	1.48	0.983478	0.894003	0.474966	0.21649	0.287358	0.479784	0.353218	1.13603	0.865352	1.05431	0.49479	0.373491	0.296604	0.601615	0.388723	1.00419	1.07812	1.40568	0.722765	0.37588	0.212443	0.494985	0.35258	0.956112	0.819024	0.856542	0.606335	0.423765	0.268251	0.636638	0.269053	1.27205	1.06338	1.00239	0.35465	0.342853	0.364271	0.455847	0.391685	1.38039	0.910288	0.762005	0.434579
50	8	0.438847	0.391038	0.518276	0.558942	0.461222	0.286252	0.538864	0.599017	0.434348	0.292507	0.321276	0.383899	0.477741	0.593998	0.562199	0.663575	0.245961	0.393724	0.301205	0.450374	0.669501	0.578129	0.550469	0.845442	0.363402	0.430356	0.336354	0.510168	0.430903	0.483629	0.441134	0.622509	0.29829	0.352822	0.268729	0.425981	0.592627	0.594783	0.753795	0.780865	0.358587	0.29849	0.449362	0.365257	0.526106	0.353929	0.773189	0.716641
51	1	0.457937	0.546213	0.260283	0.423381	0.548993	0.537658	0.49405	0.535453	0.465871	0.833987	0.249421	0.246891	0.480852	0.711367	0.290954	0.695952	0.386259	0.500178	0.209415	0.227101	0.550438	0.540196	0.378781	0.554729	0.592883	0.804232	0.268821	0.449788	0.445322	0.678951	0.384595	0.509862	0.298923	0.522059	0.214529	0.339154	0.31888	0.525238	0.401585	0.560671	0.364211	0.473677	0.19227	0.355007	0.50431	0.525666	0.394138	0.609287
52	0	0.564006	0.318034	0.571099	0.493384	0.884743	0.640693	0.714181	0.256455	0.409377	0.357918	0.501115	0.405292	0.753788	0.448807	0.888205	0.669928	0.693215	0.360836	0.493164	0.455556	0.440696	0.772171	0.543858	0.768427	0.724213	0.196574	0.628542	0.409276	0.238951	0.495474	0.393657	0.722089	0.341768	0.321057	0.361569	0.614893	0.604563	0.328327	0.448279	0.67364	0.537458	0.279199	0.447295	0.465117	0.873781	0.415393	0.920351	0.413763
53	1	0.313102	0.367734	0.225341	0.412964	0.525054	0.324176	0.430527	0.476314	0.342405	0.333313	0.219277	0.376665	0.632044	0.563763	0.324435	0.865506	0.342198	0.412486	0.229034	0.278222	0.851319	0.366192	0.405484	0.427535	0.256037	0.338339	0.282687	0.41232	0.356147	0.420515	0.448793	0.467421	0.311478	0.296198	0.318662	0.368622	0.48228	0.570267	0.422323	0.467479	0.352853	0.455489	0.191446	0.500543	0.647184	0.704167	0.422754	0.300271
54	5	0.600056	0.619196	0.409283	0.475802	1.2975	0.820049	1.17786	0.449059	0.660729	0.626843	0.555981	0.513309	1.38398	0.872918	0.73183	0.310053	0.59262	0.626426	0.342591	0.369051	0.577	0.570238	0.338475	0.329923	0.891374	0.751169	0.908856	0.619457	0.863893	1.08657	0.719721	0.901844	0.678388	0.610485	0.535583	0.456271	1.15299	1.1503	0.794262	0.918225	0.954801	0.854258	0.535243	0.510435	1.16295	0.90871	1.12891	0.53798
55	6	0.253703	0.148496	0.223879	0.236387	0.46339	0.556912	0.405535	0.430654	0.196104	0.227846	0.163327	0.313447	0.556581	0.439219	0.427943	0.322238	0.199508	0.250412	0.219921	0.142355	0.308417	0.338077	0.346073	0.211972	0.142422	0.238286	0.183481	0.207841	0.423731	0.425508	0.37081	0.365137	0.203505	0.202268	0.197012	0.198292	0.433133	0.450282	0.467653	0.353307	0.324237	0.215583	0.209702	0.218567	0.542931	0.496197	0.498009	0.394349
56	13	0.278164	0.364786	0.201626	0.275235	0.563533	1.07638	0.410891	0.777965	0.267302	0.400009	0.255752	0.351549	0.839411	0.871092	0.43524	0.550356	0.414342	0.319748	0.195928	0.248097	0.546762	1.06756	0.440139	0.760747	0.243964	0.286782	0.354205	0.277446	0.4317	0.958517	0.474161	0.719224	0.286154	0.361761	0.202381	0.299961	0.549079	1.1728	0.467892	0.704016	0.337575	0.336556	0.338399	0.260886	0.695027	0.927781	0.500717	0.819333
57	12	0.36898	0.33172	0.238913	0.212221	0.633412	0.634912	0.663228	0.498109	0.331994	0.527568	0.224831	0.331479	0.653282	0.613068	0.470475	0.413205	0.288902	0.287849	0.285006	0.304217	0.316326	0.524877	0.343314	0.456614	0.264664	0.223857	0.232548	0.217828	0.469125	0.599905	0.392472	0.583882	0.314655	0.315878	0.212068	0.17688	0.360334	0.561531	0.359807	0.422886	0.3167	0.352161	0.241236	0.166614	0.621009	0.668037	0.574624	0.416637
59	15	0.423873	0.30951	0.177242	0.203913	0.705827	0.835746	0.240865	0.264273	0.3935	0.356987	0.151299	0.227342	0.641787	0.74581	0.325362	0.1741	0.356537	0.395972	0.151167	0.16876	0.678626	0.665574	0.270794	0.175838	0.17806	0.343568	0.180299	0.26882	0.49854	0.59247	0.214882	0.178984	0.434667	0.242897	0.170756	0.251578	0.709551	0.869821	0.3478	0.269193	0.40713	0.403267	0.184304	0.256167	0.38857	0.563157	0.2378	0.252127
60	13	0.304031	0.291763	0.295229	0.358048	0.564966	0.419289	0.371227	0.45269	0.357305	0.30909	0.358977	0.26046	0.777684	0.585568	0.623632	0.382149	0.460361	0.317811	0.334428	0.217586	0.428022	0.414588	0.428047	0.274797	0.466538	0.409081	0.355757	0.270815	0.563973	0.326057	0.639912	0.201931	0.368486	0.400946	0.245551	0.246905	0.557797	0.614534	0.414121	0.647049	0.430871	0.448549	0.371539	0.275486	0.588047	0.490243	0.548031	0.641983
61	1	0.206578	0.21955	0.322718	0.358253	0.566666	0.548645	0.373782	0.33003	0.232194	0.191356	0.393098	0.410611	0.735707	0.702016	0.387247	0.322611	0.269076	0.299277	0.342232	0.316332	0.683579	0.567907	0.499529	0.226747	0.361675	0.273229	0.413793	0.445165	0.701531	0.610114	0.41173	0.328051	0.174677	0.34319	0.185634	0.26958	0.692083	0.723601	0.459688	0.327827	0.291122	0.299965	0.299044	0.311624	0.568223	0.545497	0.409766	0.264434
62	11	0.530032	0.396176	0.487816	0.454152	1.20009	0.875321	0.814439	0.710855	0.545368	0.278129	0.628123	0.458934	1.07344	0.801069	1.0423	0.690318	0.329969	0.337099	0.627513	0.606405	0.919621	0.620788	0.682662	0.519551	0.368478	0.414323	0.512248	0.488194	1.27085	0.977261	0.881932	0.569423	0.415968	0.281549	0.433939	0.301404	1.00655	0.754009	0.735519	0.854183	0.459556	0.356625	0.670437	0.539688	0.657731	0.538519	0.940665	0.301305
63	6	0.365695	0.323682	0.591889	0.373955	0.407056	0.689276	0.438438	0.591004	0.441325	0.360903	0.483829	0.252413	0.669108	0.576758	0.649325	0.327719	0.223385	0.329621	0.300024	0.292726	0.534294	0.466738	0.863011	0.310049	0.278402	0.306357	0.336199	0.35671	0.583148	0.395979	0.553441	0.441387	0.34082	0.361848	0.427209	0.313315	0.547082	0.535044	0.491101	0.375495	0.304575	0.354043	0.448986	0.284808	0.44362	0.585358	0.706104	0.674352
64	13	0.269319	0.26087	0.344779	0.212614	0.358263	0.483353	0.43806	0.425765	0.326379	0.157672	0.236049	0.288484	0.298771	0.381876	0.402786	0.241237	0.294043	0.205815	0.303136	0.353569	0.39811	0.222144	0.236622	0.333538	0.289875	0.219233	0.343622	0.30001	0.422438	0.404303	0.337359	0.214044	0.214393	0.195167	0.347536	0.231349	0.367497	0.286169	0.294664	0.261464	0.308079	0.373959	0.390485	0.4291	0.506779	0.488865	0.456335	0.251723
65	6	0.726147	0.621487	0.408429	0.461559	1.30165	1.35422	1.05553	1.05683	0.490373	0.664665	0.46726	0.350312	1.12084	1.06812	1.04037	0.913419	0.474461	0.54593	0.439411	0.432178	0.542371	1.04361	0.879039	0.958084	0.381003	0.575325	0.339078	0.381618	1.06627	1.27472	0.928721	0.934167	0.537139	0.491085	0.367764	0.361799	1.1026	1.07926	1.10173	0.892879	0.733978	0.621282	0.444054	0.482806	1.27387	1.14405	1.0558	0.83444
66	6	0.302319	0.368728	0.160793	0.236621	0.514248	0.495643	0.481276	0.455381	0.35501	0.358564	0.272842	0.267842	0.52943	0.473048	0.406894	0.405947	0.436434	0.262085	0.360423	0.332111	0.311616	0.543713	0.464034	0.308034	0.383206	0.270359	0.194359	0.298937	0.304182	0.36476	0.400511	0.358248	0.395959	0.32203	0.225436	0.269957	0.336518	0.505716	0.404082	0.286454	0.223429	0.299919	0.21143	0.310484	0.365656	0.364722	0.493011	0.462401
67	11	0.377499	0.512203	0.440376	0.455202	0.782167	0.673051	0.497846	0.312486	0.331405	0.409686	0.317031	0.343406	1.06773	0.567298	0.641967	0.566714	0.321137	0.382831	0.319525	0.294589	1.00162	0.61845	0.589385	0.277077	0.333287	0.414987	0.418649	0.456038	0.615348	0.370832	0.457393	0.576738	0.353986	0.3265	0.321683	0.277981	0.569205	0.490873	0.473792	0.423632	0.397893	0.308662	0.33637	0.339363	0.88835	0.669812	0.514011	0.49734
68	14	0.547208	0.622951	0.460857	0.331936	0.865086	0.87819	1.09891	0.425539	0.667879	0.67117	0.516082	0.295389	0.922625	0.91659	0.531015	0.691495	0.558306	0.429418	0.407324	0.401968	0.712061	0.603759	0.513359	0.401228	0.570346	0.569807	0.41725	0.399149	0.934731	0.669445	0.719176	0.344963	0.672024	0.659399	0.568323	0.406806	0.860557	0.914458	0.726857	0.59097	0.43751	0.490738	0.471113	0.462568	0.80347	0.516821	0.723575	0.442466
69	6	0.305894	0.378769	0.479412	0.311179	1.00183	0.924208	1.56039	0.874236	0.413595	0.617529	0.817925	0.40029	0.825669	1.05424	1.0825	0.716665	0.526236	0.653689	0.565271	0.288267	0.764425	0.960846	1.38542	0.721437	0.393706	0.597391	0.58472	0.325909	0.810854	0.929591	1.83761	0.854365	0.331898	0.374525	0.576695	0.329151	0.761395	0.972474	1.38746	0.797687	0.533316	0.660224	0.62428	0.313513	1.1474	1.07405	1.2528	0.592398
70	13	0.514814	0.607087	0.681201	0.48255	0.556566	0.897417	0.480441	0.466496	0.426989	0.472623	0.747478	0.645865	0.633846	0.959984	0.74858	0.452043	0.361321	0.343071	0.409771	0.556015	0.683783	1.05975	0.542283	0.765672	0.393305	0.482109	0.417928	0.449459	0.668673	0.706197	0.489216	0.33255	0.421921	0.35352	0.447063	0.427739	0.565981	0.775207	0.601595	0.382899	0.282493	0.343467	0.509839	0.502099	0.881187	1.13661	0.687413	0.595835
71	22	0.37651	0.369559	0.358222	0.341383	0.475925	0.401283	0.532701	0.54644	0.283101	0.347836	0.266876	0.26128	0.351965	0.277752	0.520166	0.426563	0.4833	0.302362	0.446106	0.190648	0.294952	0.439095	0.585152	0.504303	0.21167	0.323262	0.184196	0.279599	0.181465	0.306152	0.651826	0.420986	0.296506	0.362226	0.305709	0.223457	0.561758	0.344679	0.825043	0.351663	0.25484	0.280207	0.291793	0.283249	0.581283	0.190315	0.781714	0.361124
72	3	0.286494	0.445714	0.446037	0.399365	0.91276	0.803375	0.521722	0.443993	0.35182	0.665355	0.206696	0.543602	0.737241	0.843196	0.443973	0.643146	0.47485	0.612473	0.302142	0.421671	0.821319	0.89864	0.474555	0.392472	0.544387	0.519443	0.372738	0.612355	0.865164	1.26079	0.438276	0.597693	0.47223	0.603771	0.410479	0.779544	0.742765	0.733292	0.350517	0.709997	0.393761	0.451463	0.496661	0.584959	0.807702	0.732085	0.691253	0.549321
73	2	0.416744	0.486513	0.42251	0.463992	0.972621	1.15786	1.2768	0.434231	0.345062	0.326365	0.296986	0.390209	0.707856	1.17242	1.06963	0.749473	0.225852	0.348524	0.295421	0.250238	0.799785	0.895459	1.12366	0.498202	0.491457	0.450182	0.404257	0.390808	0.737373	0.692831	0.925905	0.776194	0.340584	0.378322	0.422725	0.313619	1.03712	0.980025	1.2969	0.495284	0.36867	0.338026	0.411069	0.296581	1.01294	1.26719	1.13537	0.453203
74	7	0.842829	0.769626	0.363557	0.312322	0.848033	1.10916	0.673346	0.620316	0.552965	0.642565	0.347411	0.388856	0.681654	1.06206	0.435308	0.618348	0.470314	0.426543	0.268217	0.219812	0.789489	0.892634	0.664841	0.534567	0.398594	0.391635	0.309934	0.392817	0.73153	1.04127	0.50084	0.430797	0.728498	0.51513	0.414121	0.242543	1.0352	1.30427	0.532701	0.717092	0.493779	0.447555	0.237016	0.340977	0.77805	0.895307	0.477988	0.547679
75	14	0.275578	0.294969	0.509185	0.523812	0.472707	0.490963	0.62777	0.381847	0.444394	0.280895	0.410379	0.380124	1.0244	0.512641	0.552137	0.72519	0.38055	0.230504	0.512518	0.407427	0.72098	0.579853	0.436716	0.478222	0.472614	0.448698	0.369381	0.383001	0.723635	0.31827	0.461424	0.401774	0.355473	0.279357	0.301834	0.329466	0.871301	0.485267	0.532092	0.437423	0.408861	0.382245	0.543855	0.45732	0.684116	0.360388	0.558119	0.695863
77	17	0.281375	0.318441	0.252144	0.223533	0.451018	0.700592	0.655809	0.560959	0.362463	0.342609	0.221592	0.267063	0.75775	0.651668	0.709845	0.606138	0.218668	0.33915	0.22906	0.274731	0.535989	0.282259	0.916994	0.485129	0.465825	0.407204	0.290057	0.241446	0.703335	0.825478	0.875143	0.768626	0.302841	0.403682	0.216444	0.205375	0.669525	0.831189	0.858896	0.784305	0.288107	0.413195	0.297914	0.26214	0.77832	0.855197	0.690935	0.796445
78	4	0.464319	0.439161	0.391722	0.509791	1.27662	1.32378	0.934355	1.45887	0.359019	0.27562	0.290837	0.273606	0.930431	1.24981	0.744566	1.53511	0.367108	0.476022	0.287009	0.482409	0.876024	1.25497	0.679813	1.53204	0.256687	0.407529	0.392512	0.426809	0.996792	1.39486	0.961263	1.57514	0.306105	0.360513	0.385316	0.475337	1.23557	1.25889	0.930328	1.53913	0.319653	0.382198	0.386009	0.347693	1.17627	1.32654	0.639836	1.58473
79	3	0.428301	0.496417	0.319651	0.367418	1.049	0.971113	0.741215	0.533225	0.614869	0.467762	0.261039	0.338529	0.997703	0.795118	0.693068	0.320054	0.480571	0.492623	0.182724	0.361142	0.911094	0.918333	0.711993	0.456242	0.393861	0.616237	0.315963	0.393173	0.982327	1.05973	0.627414	0.879387	0.354416	0.454233	0.259125	0.322136	1.19689	1.06306	0.929847	0.60294	0.423324	0.495965	0.235053	0.386229	1.33814	1.06655	0.733566	0.554408
80	3	0.325359	0.398303	0.361838	0.337363	0.557531	0.484755	0.534006	0.619087	0.59459	0.379615	0.393074	0.412306	0.696077	0.691643	0.534431	0.440689	0.465784	0.400931	0.30388	0.323015	0.671597	0.417467	0.477134	0.403068	0.68745	0.466676	0.331044	0.352732	0.751978	0.495886	0.431722	0.459914	0.488602	0.409207	0.349344	0.336502	0.998854	0.655246	0.46296	0.665475	0.494853	0.357988	0.261845	0.416114	0.749208	0.475313	0.524499	0.484453
81	4	0.817398	0.512402	0.40238	0.606457	0.896674	0.50784	0.662033	0.639797	0.70352	0.594045	0.276123	0.484857	0.605462	0.603775	0.578159	0.527833	0.512525	0.280138	0.20619	0.377573	0.618302	0.691226	0.590081	0.43155	0.653019	0.507156	0.381689	0.556742	0.7765	0.458192	0.463188	0.610207	0.527866	0.410545	0.339107	0.354361	0.767884	0.691123	0.450738	0.493939	0.695073	0.661882	0.266237	0.616652	0.792962	0.545499	0.363794	0.370153
82	3	0.383231	0.337283	0.390386	0.226123	0.742472	0.680863	0.604703	0.754112	0.338172	0.343902	0.418528	0.332754	0.745783	0.468116	0.808963	0.367166	0.472843	0.262262	0.477799	0.42781	0.398643	0.547803	0.45501	0.694283	0.32522	0.325098	0.45365	0.319713	0.713043	0.539764	0.670945	0.239886	0.350322	0.26764	0.451434	0.285609	0.491916	0.576287	0.766094	0.514068	0.325971	0.281344	0.458587	0.329958	0.471751	0.594512	0.680679	0.805739
83	3	0.369635	0.40801	0.409693	0.394651	0.573123	0.525731	0.699233	0.667509	0.642855	0.322963	0.601584	0.497038	0.409477	0.303601	0.453967	0.411088	0.366495	0.352852	0.351986	0.351377	0.331883	0.495611	0.35727	0.389277	0.539487	0.354888	0.445246	0.397343	0.378512	0.27447	0.549341	0.418499	0.331873	0.351326	0.579065	0.52748	0.405562	0.329505	0.404483	0.56242	0.576603	0.382875	0.5506	0.521353	0.382867	0.36634	0.421257	0.503439
84	7	0.419597	0.491246	0.229121	0.371833	0.84431	0.903127	0.693091	0.375001	0.376235	0.397536	0.395225	0.266499	0.739224	0.851965	0.759368	0.663678	0.4876	0.514106	0.253139	0.191653	0.750896	0.58761	0.683753	0.483168	0.327305	0.588167	0.342083	0.232572	1.06409	1.00023	0.906384	0.659107	0.423523	0.210209	0.291287	0.239261	1.05787	0.88214	0.746225	0.494683	0.363195	0.346401	0.223739	0.298207	0.943274	0.692976	0.832433	0.53978
85	8	0.28855	0.260499	0.307375	0.243944	0.765804	0.939371	0.421224	0.791153	0.335896	0.337374	0.351671	0.2255	0.94783	0.857968	0.652396	0.715467	0.28952	0.358639	0.472136	0.320071	0.573436	0.525853	0.447232	0.763397	0.331201	0.274203	0.273958	0.288379	0.489029	0.61012	0.514676	0.512397	0.460296	0.429058	0.337801	0.314229	0.667008	0.759217	0.504681	0.569538	0.37236	0.370188	0.294368	0.375761	0.53011	0.593499	0.424413	0.659233
86	8	0.288079	0.361635	0.176169	0.209795	0.70485	0.73052	0.347203	0.45776	0.330151	0.222373	0.172966	0.193488	0.661789	0.717122	0.519527	0.558359	0.239257	0.335172	0.201962	0.187309	0.491981	0.679999	0.426159	0.618025	0.43146	0.279208	0.172239	0.219606	0.67684	0.801862	0.412801	0.565022	0.312187	0.283999	0.213212	0.232707	0.699908	0.905487	0.4208	0.517755	0.277309	0.310712	0.235451	0.284503	0.521392	0.595886	0.398739	0.404552
87	7	0.446223	0.492449	0.432589	0.35136	0.774669	0.947959	0.786109	0.763914	0.36957	0.57216	0.281165	0.373927	0.932948	1.20272	0.588709	0.93503	0.445081	0.731339	0.369533	0.398651	0.633838	0.782353	0.798636	1.02028	0.60077	0.42798	0.283138	0.17746	0.90796	0.955988	0.751076	0.878057	0.337564	0.436846	0.20515	0.511731	0.850971	0.938009	0.655717	0.923057	0.303361	0.407145	0.286347	0.240405	0.921403	1.04538	0.796915	0.915743
88	12	0.475349	0.409886	0.426575	0.559606	0.380615	0.685329	0.528218	0.810303	0.544048	0.444944	0.538487	0.471843	0.653823	0.72513	0.770419	0.694274	0.396739	0.328075	0.340712	0.359417	0.285585	0.327152	0.396489	0.375072	0.394575	0.5558	0.521535	0.342143	0.364235	0.773106	0.746298	1.06604	0.406777	0.374001	0.765686	0.606039	0.427157	0.45117	0.620901	0.750861	0.392433	0.345063	0.598849	0.41838	0.643804	0.869897	0.742219	0.93796
89	19	2.05611	1.16092	0.571202	0.408939	2.31535	1.60106	0.804177	0.832598	1.3427	1.12303	0.6066	0.367882	2.14737	2.10818	0.736593	0.496065	2.07092	1.31737	0.288694	0.369291	2.46669	1.35579	0.419689	0.564995	1.64952	1.11257	0.476406	0.359369	1.65788	1.47974	0.35756	0.679339	2.53388	1.27778	0.464164	0.304609	2.16759	1.41694	0.660196	0.622506	1.59946	1.4366	0.448464	0.365154	2.42655	0.949792	0.552839	0.355059
90	14	0.508217	0.41616	0.234616	0.154645	0.559967	0.368427	0.562421	0.646632	0.551346	0.421971	0.302684	0.333937	0.789501	0.472538	0.67907	0.616421	0.382765	0.229065	0.356106	0.224482	0.583131	0.283442	0.507541	0.517301	0.475337	0.368775	0.342817	0.28729	0.491692	0.35496	0.40171	0.524013	0.475292	0.314812	0.263392	0.194415	0.653694	0.447627	0.409565	0.563005	0.406351	0.251292	0.266472	0.204019	0.835603	0.518978	0.681312	0.682002
91	12	0.538112	0.494462	0.391228	0.538613	0.587499	0.589882	0.845954	0.577026	0.598623	0.46005	0.377746	0.419393	0.49516	0.732003	0.552152	0.600933	0.41537	0.449176	0.302674	0.551498	0.684094	0.835861	0.478188	0.65773	0.550192	0.352801	0.427056	0.40024	0.534892	0.655102	0.858	0.694423	0.512056	0.446176	0.348651	0.380777	0.339446	0.679222	0.413882	0.715193	0.454947	0.425466	0.317955	0.456987	0.661746	0.868821	0.673294	0.726607
92	4	0.322941	0.233728	0.175974	0.207862	0.619311	0.801383	0.454801	0.603939	0.313028	0.26627	0.193469	0.276808	0.670783	0.653626	0.565523	0.55712	0.300937	0.232939	0.184012	0.200772	0.700638	0.774725	0.605264	0.57479	0.287294	0.234522	0.306384	0.230132	0.758753	0.982096	0.478504	0.444362	0.225836	0.180442	0.197134	0.208411	0.867677	0.79488	0.567183	0.586465	0.286833	0.226581	0.248796	0.234087	0.684683	0.801004	0.368746	0.690908
93	3	0.513522	0.89659	0.684817	0.581342	0.806833	0.999335	0.732	0.661235	0.334016	0.742784	0.457343	0.599948	0.760732	0.831892	0.557042	0.806795	0.395919	1.04077	0.596362	0.695997	0.729328	1.29784	0.677683	1.04049	0.324855	0.719691	0.361007	0.604713	0.731734	0.832642	0.734067	0.909483	0.301003	0.64045	0.463747	0.451279	0.622782	0.794298	0.543841	0.856589	0.34394	0.695668	0.564076	0.669024	0.65807	1.08642	0.485602	0.779383
94	8	0.524893	0.324095	0.591639	0.558244	0.917765	0.901667	1.09902	0.842691	0.440509	0.507744	0.647706	0.575807	1.04263	1.15073	1.11101	1.10853	0.418601	0.475374	0.487937	0.660857	0.969867	0.758707	0.995197	0.754451	0.372535	0.385078	0.537423	0.760619	0.764245	1.02476	0.856982	1.00923	0.434591	0.4916	0.585671	0.6929	1.00682	1.08285	0.977273	1.31269	0.360033	0.456259	0.845966	0.657083	0.765185	0.819168	0.60714	1.01557
95	14	0.550772	0.608458	0.661694	0.474092	0.724751	0.586881	0.88085	0.535836	0.471812	0.596102	0.557675	0.489462	0.87323	0.833127	1.05235	0.631389	0.598795	0.404892	0.565024	0.276777	0.51361	0.598084	0.410355	0.498778	0.435682	0.527294	0.537678	0.434026	0.820161	0.717572	0.992085	0.563541	0.515862	0.425739	0.430853	0.462794	0.822431	0.608526	0.847105	0.689073	0.669615	0.673912	0.419456	0.520951	0.67938	0.93998	0.705131	0.896324
96	10	0.306189	0.344447	0.498892	0.376385	0.324494	0.661601	0.518932	0.867009	0.44675	0.40154	0.420369	0.302437	0.299409	0.788305	0.538524	0.998919	0.310486	0.264313	0.280379	0.319277	0.460818	0.727616	0.254686	0.749661	0.328333	0.421906	0.412729	0.237435	0.346092	0.671374	0.709263	0.855271	0.292013	0.486326	0.290559	0.434111	0.711541	1.16102	0.682966	1.20347	0.409957	0.366204	0.269025	0.403112	0.561304	0.832908	0.420304	0.847072
97	5	0.277934	0.391753	0.472344	0.406302	0.372116	0.690901	0.267167	0.6636	0.578102	0.366294	0.54002	0.521084	0.377952	0.373238	0.514489	0.569809	0.356167	0.235723	0.332686	0.462201	0.405891	0.505228	0.655707	0.920901	0.432066	0.280359	0.444084	0.40942	0.498867	0.450715	0.572182	0.768306	0.567905	0.384151	0.563923	0.631053	0.447791	0.379644	0.46009	0.706308	0.318319	0.358629	0.417041	0.683168	0.364652	0.500019	0.413839	0.628086
98	11	0.346191	0.318842	0.398867	0.36761	0.668631	0.427228	0.603806	0.361882	0.331383	0.296119	0.334964	0.334609	0.747033	0.578856	0.513663	0.288712	0.373037	0.338256	0.406121	0.340473	0.315342	0.471889	0.345321	0.365038	0.317732	0.318669	0.416734	0.30783	0.504586	0.401757	0.769364	0.240387	0.328588	0.321603	0.360939	0.302977	0.498746	0.446878	0.799115	0.37487	0.284773	0.305357	0.348695	0.273271	0.534351	0.319523	0.46656	0.304407
99	10	0.520485	0.501041	0.289016	0.29233	0.797042	0.847205	0.667665	0.79497	0.259283	0.307422	0.246666	0.239493	0.65373	0.669888	0.64619	0.514794	0.250391	0.266448	0.253822	0.252941	0.768978	0.737043	0.519626	0.549684	0.29138	0.287189	0.249409	0.296547	0.592741	0.65846	0.50866	0.761974	0.358941	0.306505	0.397732	0.221358	0.668302	0.836341	0.537536	0.569652	0.345597	0.289768	0.381058	0.357085	0.76206	0.581006	0.714206	0.625851
100	5	0.363088	0.376897	0.420104	0.366578	1.24711	1.39618	0.998338	1.20351	0.290227	0.429804	0.415375	0.334842	1.16247	1.28851	0.760603	1.09085	0.443576	0.304386	0.422034	0.283282	1.07294	1.3315	1.00314	1.20074	0.309321	0.311953	0.555564	0.344605	1.22151	1.23869	0.712541	1.16965	0.42792	0.416148	0.44289	0.311365	1.22058	1.44781	0.662721	1.19413	0.50849	0.545796	0.401942	0.338088	0.927928	1.26373	0.657308	1.37079
101	15	0.733855	0.497302	0.755626	0.627617	0.620944	0.423556	0.830459	0.889439	0.481637	0.655795	0.644024	0.775679	0.616067	0.686571	0.757138	1.0011	0.523157	0.429141	0.601596	0.54498	0.597479	0.488774	0.660985	0.803903	0.358831	0.450523	0.619312	0.666353	0.582228	0.665123	0.881455	0.998593	0.453982	0.322312	0.776653	0.677901	0.529195	0.359485	0.692666	0.822074	0.47184	0.49854	0.560358	0.482335	0.581907	0.582939	0.716729	0.867639
102	3	0.612709	0.38939	0.979804	0.586177	0.776142	0.442302	1.22743	0.459542	0.454802	0.29713	1.03861	0.41564	0.734006	0.526077	1.25514	0.458423	0.736144	0.372347	1.29352	0.418713	0.637641	0.465498	1.03541	0.354686	0.589928	0.392213	1.45698	0.510484	0.614574	0.654722	0.974883	0.521516	0.490017	0.34489	0.843361	0.439869	0.568253	0.434658	0.854245	0.559237	0.555535	0.32887	0.984824	0.497645	0.79559	0.332243	0.526044	0.538024
103	10	0.339328	0.26999	0.227836	0.379492	0.566908	0.216002	0.606383	0.643659	0.325594	0.355549	0.163297	0.289577	0.632603	0.315571	0.637435	0.487497	0.231917	0.215692	0.140026	0.230393	0.433518	0.232509	0.62089	0.598261	0.195268	0.169887	0.126791	0.245332	0.644731	0.467327	0.809368	0.64242	0.284735	0.290887	0.116654	0.28005	0.601599	0.414059	0.652538	0.546102	0.23433	0.240347	0.138256	0.311341	0.579857	0.27483	0.712938	0.457621
104	4	0.371242	0.494637	0.355606	0.459291	0.465939	0.431446	0.7904	0.762849	0.318932	0.364176	0.351219	0.39826	0.497912	0.537751	0.745029	0.922208	0.464713	0.348067	0.19446	0.31245	0.407537	0.514625	0.785615	0.826231	0.374087	0.420209	0.380262	0.27707	0.519777	0.617301	0.819897	0.795109	0.540592	0.272493	0.434305	0.370045	0.479266	0.557964	0.785029	0.965786	0.459721	0.482334	0.366077	0.343337	0.439111	0.480896	0.691764	0.823109
105	7	0.368239	0.557039	0.472819	0.490608	0.529498	0.810868	0.729851	0.371244	0.366856	0.445254	0.470261	0.488994	0.665573	0.690702	1.03915	0.571024	0.360645	0.493516	0.433988	0.387724	0.892663	0.398642	1.06241	0.565305	0.252683	0.410631	0.393429	0.56016	0.756542	0.878738	0.797651	0.567591	0.313338	0.372574	0.301468	0.420183	0.952562	0.895212	1.19016	0.957323	0.296832	0.312611	0.396611	0.355773	0.793502	0.533514	0.981401	0.60284
106	14	0.310018	0.309783	0.355719	0.322528	0.953244	1.10969	0.624016	0.72426	0.457382	0.406978	0.434515	0.475256	1.25346	1.20965	0.616811	0.800696	0.574429	0.394997	0.318999	0.361516	0.742246	0.801123	0.47659	0.480551	0.471874	0.25069	0.41485	0.353965	0.596402	0.865726	0.561108	0.646018	0.522614	0.401547	0.397598	0.246835	1.035	0.847368	0.529088	0.508203	0.430007	0.487309	0.295145	0.436892	0.746512	0.896321	0.445181	0.883389
107	4	0.278678	0.228694	0.473136	0.352808	0.548559	0.407287	1.03142	0.561913	0.291222	0.33478	0.430244	0.31565	0.664854	0.425838	0.870943	0.306001	0.282537	0.255139	0.44622	0.4091	0.705446	0.467774	0.877871	0.493252	0.334577	0.244144	0.616546	0.326063	0.718861	0.410231	0.909956	0.537062	0.278783	0.254122	0.535848	0.363038	0.733952	0.55163	1.10006	0.490148	0.303472	0.245928	0.569281	0.433288	0.640126	0.413573	0.928858	0.346729
108	14	0.309463	0.279807	0.336665	0.275196	0.734546	0.668148	0.557554	0.542871	0.259097	0.274748	0.277261	0.282155	0.648665	0.766156	0.462397	0.420404	0.325058	0.306012	0.2415	0.259429	0.542875	0.589475	0.67049	0.543995	0.356896	0.342683	0.212733	0.303566	0.788235	0.805355	0.486872	0.237745	0.317502	0.28335	0.123756	0.258875	0.845967	0.777546	0.49479	0.383399	0.347578	0.292518	0.259635	0.403206	1.03317	0.839147	0.60844	0.571686
109	2	0.512527	0.39562	0.696088	0.483847	0.567549	0.852792	0.696024	0.927636	0.309555	0.419791	0.653439	0.462659	0.810652	0.952931	1.13338	0.847605	0.229423	0.343893	0.403529	0.36341	0.421795	0.718338	1.29569	1.2015	0.306918	0.259178	0.648506	0.302559	0.450965	0.620254	0.743674	0.901356	0.383233	0.366949	0.512418	0.538405	0.650902	0.897103	0.840191	0.892021	0.449359	0.358681	0.52839	0.46367	0.74803	0.894387	0.83001	0.697028
110	7	0.373251	0.220973	0.171621	0.193881	0.78628	0.730795	0.380488	0.216093	0.355634	0.348202	0.429042	0.171022	0.490131	0.76561	0.457874	0.290832	0.268298	0.274139	0.159332	0.15164	0.558663	0.780862	0.318909	0.318857	0.311042	0.401892	0.178042	0.257212	0.419359	0.460124	0.313493	0.302417	0.401904	0.458954	0.306726	0.177315	0.580619	0.680006	0.229547	0.134587	0.331072	0.2781	0.156931	0.138062	0.692361	0.922918	0.369017	0.343974
111	15	0.416434	1.00942	0.398524	0.202274	0.859924	1.21161	0.541646	0.346378	0.315162	0.612811	0.273199	0.237549	1.07661	0.973713	0.796408	0.30768	0.271675	0.551535	0.267838	0.216509	0.695894	0.797406	0.492541	0.325774	0.3747	0.316689	0.342722	0.198758	0.631413	0.627226	0.623271	0.50375	0.316118	0.554448	0.266739	0.247734	0.894915	0.727161	0.664565	0.327496	0.532239	0.687712	0.429337	0.175012	0.691273	0.768357	0.532393	0.287228
112	1	0.494377	0.402545	0.418025	0.595375	1.19518	0.71418	0.806582	0.721731	0.477729	0.574389	0.753031	0.455098	0.682628	0.540207	0.633946	0.512843	0.433173	0.479069	0.348608	0.434099	1.01099	0.77897	0.72187	0.383572	0.465237	0.580649	0.325744	0.279964	1.09408	0.83592	0.743756	0.545626	0.615045	0.480254	0.582749	0.352401	1.31317	0.935879	0.721974	0.507941	0.406581	0.414051	0.511142	0.536588	0.775447	0.622114	0.542489	0.597404
113	7	0.538512	0.486752	0.414035	0.544079	0.995945	1.41166	1.00066	0.566675	0.34052	0.399344	0.4082	0.442018	0.850945	0.894418	1.09699	0.263914	0.408767	0.361143	0.271886	0.268076	1.12077	1.22041	0.772877	0.278162	0.294399	0.30251	0.291398	0.544879	0.999109	0.979151	0.871346	0.282922	0.492524	0.388433	0.369291	0.317571	1.1938	1.18883	0.863299	0.441522	0.512166	0.532986	0.486974	0.394652	0.981652	1.05893	0.708972	0.571818
114	11	0.411778	0.433775	0.308227	0.437523	0.434678	0.39518	0.468721	0.722596	0.563989	0.515534	0.516496	0.477631	0.395576	0.492021	0.54725	0.70763	0.564996	0.602469	0.578125	0.445655	0.412778	0.581519	0.378128	0.973813	0.406495	0.430672	0.595446	0.390553	0.507126	0.54815	0.596454	0.891875	0.596937	0.809531	0.629841	0.54053	0.547557	0.434803	0.493264	0.918056	0.534263	0.460334	0.541931	0.415536	0.494549	0.362293	0.44124	0.952272
115	7	0.276097	0.262254	0.267924	0.283777	0.578457	0.744291	0.363302	0.5608	0.294274	0.261677	0.184814	0.169286	0.69286	0.708592	0.336809	0.568222	0.285883	0.22267	0.142241	0.312266	0.44369	0.573443	0.406043	0.606968	0.613119	0.415194	0.233249	0.263038	0.523035	0.714527	0.495952	0.65132	0.336722	0.400037	0.163122	0.467054	0.365609	0.519966	0.291842	0.557053	0.251201	0.295555	0.258601	0.198962	0.530194	0.359793	0.433372	0.502078
116	5	0.279188	0.299567	0.410761	0.471745	0.511221	0.523005	0.42637	0.496512	0.260746	0.37092	0.347325	0.444794	0.355354	0.29744	0.505136	0.5236	0.273554	0.251368	0.406165	0.497715	0.454764	0.341377	0.437618	0.354269	0.294762	0.317832	0.417574	0.506102	0.471545	0.475535	0.434433	0.344024	0.301805	0.312725	0.349014	0.367609	0.488284	0.48885	0.384589	0.436629	0.287579	0.328216	0.362952	0.377953	0.459303	0.395321	0.413774	0.560039
117	10	0.465884	0.473511	0.358573	0.429597	0.76258	0.366688	0.784367	0.515568	0.394978	0.444017	0.489915	0.394049	0.931763	0.904784	0.629634	0.860995	0.415221	0.433497	0.445071	0.324236	0.717983	0.617628	0.772611	0.66425	0.59508	0.551127	0.372459	0.497047	0.715077	0.611268	0.669997	0.622613	0.548448	0.501706	0.341827	0.519577	0.99623	1.14651	0.718676	0.59748	0.427525	0.375504	0.430719	0.274121	0.994992	0.855834	1.19476	1.067
118	3	0.353699	0.240855	0.270897	0.194211	0.51191	0.640924	0.35956	0.415891	0.311452	0.424364	0.273761	0.158203	0.575962	0.516277	0.350369	0.379366	0.186122	0.231885	0.310435	0.265875	0.568479	0.263359	0.469088	0.328447	0.284008	0.289999	0.312838	0.213779	0.615258	0.709799	0.355629	0.252923	0.267788	0.323561	0.442236	0.170893	0.588116	0.764103	0.295165	0.342888	0.407928	0.330746	0.325679	0.227196	0.281802	0.354189	0.476415	0.39676
119	3	0.446389	0.466767	0.270368	0.511978	0.636776	0.58433	0.396747	0.399769	0.316443	0.363062	0.268795	0.26516	0.8985	0.970166	0.336545	0.356225	0.456832	0.500323	0.345022	0.4692	0.585158	0.488643	0.22043	0.295488	0.304186	0.395705	0.343119	0.365159	0.945904	0.6492	0.441066	0.523602	0.376845	0.276997	0.241119	0.368708	0.767854	0.632353	0.273585	0.366706	0.420978	0.245191	0.290014	0.368553	0.894912	0.928978	0.450862	0.370601
[truncated: 24 more columns]
